# Supplementary material for: Looking for an explanation for the excessive male mortality in England and Wales since the end of the 19th century
Source: SSM Popul Health. 2020 Apr 13;11:100584. doi: 10.1016/j.ssmph.2020.100584 (PMC7178544; doi:10.1016/j.ssmph.2020.100584)
Supplement: Multimedia component 2 [file mmc2.xlsx]

## Sheet: notes
Appendix B:	Deaths in England and Wales
Selected years: 1881, 1891, 1901, 1911, 1921, 1931, 1939, 1951, 1961, 1971, 1981, 1991, 2001, 2011
Each sheet contains:
contemporary nosology: for 1881 and 1891 this is a two tier system with order and class, from 1901 a version of the contemporary ICD system was used.
cause: the cause as listed in the published tables
histcat: the historical categorisation used here
The last sheet contains the total number of deaths by cause and the percentage of each category
Sources:
1881, 1891	Davenport, R. J. (2007). Annual deaths by cause, age and sex in England and Wales, 1848-1900. Economic and Social Data Services (SN5705). http://doi.org/10.5255/UKDA-SN-5705-1.
1901-2000	Office for National Statistics (nd b). The 20th Century Mortality Files, 1901-2000 release. https://webarchive.nationalarchives.gov.uk/20150908090558/http://www.ons.gov.uk/ons/publications/re-reference-tables.html?edition=tcm%3A77-215593 (Accessed 10/10/2018).
2001	Office for National Statistics (2017). The 21st Century Mortality Files https://www.ons.gov.uk/file?uri=/peoplepopulationandcommunity/birthsdeathsandmarriages/deaths/datasets/the21stcenturymortalityfilesdeathsdataset/current/regdeaths2001to2016.xls (Accessed 20/12/2018).
2011	Office for National Statistics (nd a). Deaths registered in England and Wales, 2011 - Table 5 www.ons.gov.uk/ons/rel/vsob1/mortality-statistics--deaths-registered-in-england-and-wales--series-dr-/2011/dr-tables-2011.xls (Accessed 20/12/2018).
Note:	Neonatal deaths from 1991
	The tabulations of deaths by cause exclude neonatal deaths (deaths of infants aged under 28 days). In January 1986 a neonatal death certificate was introduced, from which it is not possible to assign an underlying cause of death
	For this reason these deaths have code "Null".

## Sheet: 1881
order	class	cause	histcat
Diseases of Reproductive System - Diseases of Parturition	Local Diseases	Abortion, Miscarriage	Childbirth
Ill-defined and Not Specified Causes	Ill-defined and Not Specified Causes	Abscess	Other
Accident or Negligence	Violence	Accidents or Negligence - Burn, Scald	External causes
Accident or Negligence	Violence	Accidents or Negligence - Cut, Stab	External causes
Accident or Negligence	Violence	Accidents or Negligence - Drowning	External causes
Accident or Negligence	Violence	Accidents or Negligence - Fractures, Contusions	External causes
Accident or Negligence	Violence	Accidents or Negligence - Gunshot Wounds	External causes
Accident or Negligence	Violence	Accidents or Negligence - Otherwise	External causes
Accident or Negligence	Violence	Accidents or Negligence - Poison	External causes
Accident or Negligence	Violence	Accidents or Negligence - Suffocation	External causes
Diseases of Urinary System	Local Diseases	Acute Nephritis	Genitourinary
Diseases of Lymphatic System and Ductless Glands	Local Diseases	Addison's Disease	Other
Malarial Diseases	Specific Febrile or Zymotic Diseases	Ague	Ill defined
Constitutional Diseases	Constitutional Diseases	Anaemia, Chlorosis, Leucocythaemia	Other
Diseases of Circulatory System	Local Diseases	Aneurism	Circulatory
Diseases of Circulatory System	Local Diseases	Angina Pectoris	Circulatory
Zoogenous Diseases	Specific Febrile or Zymotic Diseases	Anthrax, Splenic Fever	Infectious
Diseases of Nervous System	Local Diseases	Apoplexy	Circulatory
Diseases of Organs of Locomotion	Local Diseases	Arthritis, Ostitis, Periostitis	Other
Diseases of Digestive System	Local Diseases	Ascites	Digestive
Developmental Diseases	Developmental Diseases	Atelectasis	Perinatal & congenital
Diseases of Urinary System	Local Diseases	Bright's Disease	Genitourinary
Diseases of Respiratory System	Local Diseases	Bronchitis	Respiratory
Diseases of Lymphatic System and Ductless Glands	Local Diseases	Bronchocele	Other
Diseases of Urinary System	Local Diseases	Calculus	Genitourinary
Constitutional Diseases	Constitutional Diseases	Cancer	Neoplasms
Diseases of Integumentary System	Local Diseases	Carbuncle	Other
Diseases of Organs of Locomotion	Local Diseases	Caries, Necrosis	Other
Miasmic Diseases	Specific Febrile or Zymotic Diseases	Cerebro-spinal Fever	Nervous system
Miasmic Diseases	Specific Febrile or Zymotic Diseases	Chickenpox	Infectious
Diseases of Nervous System	Local Diseases	Chorea	Nervous system
Diseases of Digestive System	Local Diseases	Cirrhosis of Liver	Digestive
Developmental Diseases	Developmental Diseases	Cleft Palate, Harelip	Perinatal & congenital
Diseases of Nervous System	Local Diseases	Convulsions	Ill defined
Zoogenous Diseases	Specific Febrile or Zymotic Diseases	Cowpox and other Effects of Vaccination	Infectious
Diseases of Respiratory System	Local Diseases	Croup	Respiratory
Developmental Diseases	Developmental Diseases	Cyanosis	Other
Ill-defined and Not Specified Causes	Ill-defined and Not Specified Causes	Debility, Atrophy, Inanition	Perinatal & congenital
Diseases of Digestive System	Local Diseases	Dentition	Diarrhoea
Constitutional Diseases	Constitutional Diseases	Diabetes Mellitus	Other
Diarrhoeal Diseases	Specific Febrile or Zymotic Diseases	Diarrhoea, Dysentry	Diarrhoea
Miasmic Diseases	Specific Febrile or Zymotic Diseases	Diphtheria	Infectious
Diseases of Urinary System	Local Diseases	Diseases of Bladder and of Prostate	Genitourinary
Diseases of Lymphatic System and Ductless Glands	Local Diseases	Diseases of Lymphatic System	Circulatory
Diseases of Lymphatic System and Ductless Glands	Local Diseases	Diseases of Spleen	Other
Diseases of Digestive System	Local Diseases	Diseases of Stomach	Digestive
Diseases of Reproductive System - Diseases of Organs of Generation	Local Diseases	Diseases Of Testes, Penis, Scrotum, &c	Genitourinary
Diseases of Reproductive System - Diseases of Organs of Generation	Local Diseases	Diseases of Uterus and Vagina	Genitourinary
Diseases of Reproductive System - Diseases of Organs of Generation	Local Diseases	Disorders of Menstruation	Genitourinary
Ill-defined and Not Specified Causes	Ill-defined and Not Specified Causes	Dropsy	Ill defined
Diseases of Digestive System	Local Diseases	Dyspepsia	Digestive
Diseases of Integumentary System	Local Diseases	Eczema	Other
Diseases of Circulatory System	Local Diseases	Embolism, Thrombosis	Circulatory
Diseases of Respiratory System	Local Diseases	Emphysema, Asthma	Respiratory
Diseases of Circulatory System	Local Diseases	Endocarditis, Valvular Disease	Circulatory
Miasmic Diseases	Specific Febrile or Zymotic Diseases	Enteric Fever	Diarrhoea
Diseases of Digestive System	Local Diseases	Enteritis	Diarrhoea
Miasmic Diseases	Specific Febrile or Zymotic Diseases	Epidemic Rose Rash	Infectious
Diseases of Nervous System	Local Diseases	Epilepsy	Nervous system
Diseases of Organs of Special Sense	Local Diseases	Epistaxis and Dis. Of Nose	Respiratory
Septic Diseases	Specific Febrile or Zymotic Diseases	Erysipelas	Infectious
Execution	Violence	Execution - Hanging	External causes
Diseases of Digestive System	Local Diseases	Fistula	Ill defined
Diseases of Digestive System	Local Diseases	Gallstones	Digestive
Zoogenous Diseases	Specific Febrile or Zymotic Diseases	Glanders	Infectious
Venereal Diseases	Specific Febrile or Zymotic Diseases	Gonorrhoea, Stricture of Urethra	Infectious
Constitutional Diseases	Constitutional Diseases	Gout	Other
Diseases of Digestive System	Local Diseases	Haematemesis	Digestive
Diseases of Urinary System	Local Diseases	Haematuria	Genitourinary
Ill-defined and Not Specified Causes	Ill-defined and Not Specified Causes	Haemorrhage	Ill defined
Diseases of Nervous System	Local Diseases	Hemiplegia, Brain Paralysis	Nervous System
Diseases of Digestive System	Local Diseases	Hernia	Digestive
Homicide	Violence	Homicide - Murder, Manslaughter	External causes
Parasitic Diseases	Parasitic Diseases	Hydatid Disease	Infectious
Zoogenous Diseases	Specific Febrile or Zymotic Diseases	Hydrophobia	Infectious
Diseases of Circulatory System	Local Diseases	Hypertrophy of Heart	Circulatory
Diseases of Nervous System	Local Diseases	Idiopathic Tetanus	Infectious
Diseases of Digestive System	Local Diseases	Ileus, Obstruction of Intestine	Digestive
Developmental Diseases	Developmental Diseases	Imperforate Anus	Perinatal & congenital
Diseases of Nervous System	Local Diseases	Inflammation of Brain or its Membranes	Nervous system
Miasmic Diseases	Specific Febrile or Zymotic Diseases	Influenza	Respiratory
Diseases of Nervous System	Local Diseases	Insanity, General Paralysis of Insane	Infectious
Dietetic Diseases	Dietetic Diseases	Intemperance - Chronic Alcoholism	Other
Dietetic Diseases	Dietetic Diseases	Intemperance - Delerium Tremens	Other
Diseases of Digestive System	Local Diseases	Intussusception of Intestine	Digestive
Diseases of Nervous System	Local Diseases	Laryngismus Stridulus	Respiratory
Diseases of Respiratory System	Local Diseases	Laryngitis	Respiratory
Diseases of Integumentary System	Local Diseases	Lupus	Tuberculosis
Miasmic Diseases	Specific Febrile or Zymotic Diseases	Measles	Infectious
Diseases of Digestive System	Local Diseases	Melaena	Digestive
Ill-defined and Not Specified Causes	Ill-defined and Not Specified Causes	Mortification	Circulatory
Miasmic Diseases	Specific Febrile or Zymotic Diseases	Mumps	Infectious
Developmental Diseases	Developmental Diseases	Old Age	Old age
Diseases of Organs of Special Sense	Local Diseases	Ophthalmia and Dis. Of Eye	Other
Diseases of Reproductive System - Diseases of Parturition	Local Diseases	Other Accidents of Childbirth	Childbirth
Developmental Diseases	Developmental Diseases	Other congenital defects	Perinatal & congenital
Constitutional Diseases	Constitutional Diseases	Other Constitutional Diseases	Ill defined
Parasitic Diseases	Parasitic Diseases	Other Dis. From Animal Parasites	Infectious
Parasitic Diseases	Parasitic Diseases	Other Dis. From Vegetable Parasites	Infectious
Diseases of Respiratory System	Local Diseases	Other Dis. Of Larynx and Trachea	Respiratory
Diseases of Circulatory System	Local Diseases	Other Diseases of Circulatory System	Circulatory
Diseases of Digestive System	Local Diseases	Other Diseases of Digestive System	Digestive
Diseases of Integumentary System	Local Diseases	Other Diseases of Integumentary System	Other
Diseases of Digestive System	Local Diseases	Other Diseases of Liver	Digestive
Diseases of Nervous System	Local Diseases	Other Diseases of Nervous System	Nervous system
Diseases of Organs of Locomotion	Local Diseases	Other Diseases of Organs of Locomotion	Other
Diseases of Respiratory System	Local Diseases	Other Diseases of Respiratory System	Respiratory
Diseases of Urinary System	Local Diseases	Other Diseases of Urinary System	Genitourinary
Constitutional Diseases	Constitutional Diseases	Other Forms of Tuberculosis, Scrofula	Tuberculosis
Ill-defined and Not Specified Causes	Ill-defined and Not Specified Causes	Other ill-defined and not specified Causes	Ill defined
Miasmic Diseases	Specific Febrile or Zymotic Diseases	Other Miasmatic Diseases	Infectious
Diseases of Organs of Special Sense	Local Diseases	Otitis, Otorrhoea	Other
Diseases of Reproductive System - Diseases of Organs of Generation	Local Diseases	Ovarian Disease	Genitourinary
Diseases of Nervous System	Local Diseases	Paralysis Agitans	Nervous system
Diseases of Nervous System	Local Diseases	Paraplegia, Diseases of Spinal Cord	Nervous System
Diseases of Reproductive System - Diseases of Organs of Generation	Local Diseases	Pelvic Abscess	Genitourinary
Diseases of Integumentary System	Local Diseases	Pemphigus	Other
Diseases of Circulatory System	Local Diseases	Pericarditis	Circulatory
Diseases of Reproductive System - Diseases of Organs of Generation	Local Diseases	Perineal Abscess	Other
Diseases of Digestive System	Local Diseases	Peritonitis	Digestive
Septic Diseases	Specific Febrile or Zymotic Diseases	Phagedaena	Circulatory
Diseases of Circulatory System	Local Diseases	Phlebitis	Circulatory
Diseases of Reproductive System - Diseases of Parturition	Local Diseases	Phlegmasia Dolens	Childbirth
Diseases of Integumentary System	Local Diseases	Phlegmon, Cellulitis	Other
Constitutional Diseases	Constitutional Diseases	Phthisis	Tuberculosis
Diseases of Reproductive System - Diseases of Parturition	Local Diseases	Placenta Praevia, Flooding	Childbirth
Diseases of Respiratory System	Local Diseases	Pleurisy	Respiratory
Diseases of Respiratory System	Local Diseases	Pneumonia	Respiratory
Developmental Diseases	Developmental Diseases	Premature Birth	Perinatal & congenital
Diseases of Reproductive System - Diseases of Parturition	Local Diseases	Puerperal Convulsions	Childbirth
Septic Diseases	Specific Febrile or Zymotic Diseases	Puerperal Fever	Childbirth
Diseases of Reproductive System - Diseases of Parturition	Local Diseases	Puerperal Mania	Other
Constitutional Diseases	Constitutional Diseases	Purpura, Haemorrhagic Diathesis	Other
Septic Diseases	Specific Febrile or Zymotic Diseases	Pyaemia, Septicaemia	Infectious
Miasmic Diseases	Specific Febrile or Zymotic Diseases	Relapsing Fever	Infectious
Malarial Diseases	Specific Febrile or Zymotic Diseases	Remittent Fever	Infectious
Constitutional Diseases	Constitutional Diseases	Rheumatic Fever, Rheumatism of Heart	Circulatory
Constitutional Diseases	Constitutional Diseases	Rheumatism	Other
Constitutional Diseases	Constitutional Diseases	Rickets	Other
Miasmic Diseases	Specific Febrile or Zymotic Diseases	Scarlet Fever	Infectious
Dietetic Diseases	Dietetic Diseases	Scurvy	Other
Diseases of Circulatory System	Local Diseases	Senile Gangrene	Circulatory
Miasmic Diseases	Specific Febrile or Zymotic Diseases	Simple and Ill-defined Fever	Ill defined
Diarrhoeal Diseases	Specific Febrile or Zymotic Diseases	Simple Cholera	Diarrhoea
Miasmic Diseases	Specific Febrile or Zymotic Diseases	Small-pox - no statement	Infectious
Miasmic Diseases	Specific Febrile or Zymotic Diseases	Small-pox - unvaccinated	Infectious
Miasmic Diseases	Specific Febrile or Zymotic Diseases	Small-pox - vaccinated	Infectious
Diseases of Nervous System	Local Diseases	Softening of Brain	Nervous system
Diseases of Digestive System	Local Diseases	Sore-throat, Quinsy	Respiratory
Developmental Diseases	Developmental Diseases	Spina Bifida	Perinatal & congenital
Dietetic Diseases	Dietetic Diseases	Starvation, Want of Breast-milk	Perinatal & congenital
Diseases of Digestive System	Local Diseases	Stomatitis	Digestive
Diseases of Digestive System	Local Diseases	Stricture or Strangulation of Intestine	Digestive
Ill-defined and Not Specified Causes	Ill-defined and Not Specified Causes	Sudden Deaths (Cause unascertained)	Ill defined
Suicide	Violence	Suicide - Cut, Stab	External causes
Suicide	Violence	Suicide - Drowning	External causes
Suicide	Violence	Suicide - Gunshot Wounds	External causes
Suicide	Violence	Suicide - Hanging	External causes
Suicide	Violence	Suicide - Otherwise	External causes
Suicide	Violence	Suicide - Poison	External causes
Diseases of Urinary System	Local Diseases	Suppression of Urine	Genitourinary
Diseases of Circulatory System	Local Diseases	Syncope	Circulatory
Venereal Diseases	Specific Febrile or Zymotic Diseases	Syphilis	Infectious
Constitutional Diseases	Constitutional Diseases	Tabes Mesenterica	Tuberculosis
Parasitic Diseases	Parasitic Diseases	Thrush	Infectious
Constitutional Diseases	Constitutional Diseases	Tubercular Meningitis (Acute Hydrocephalus)	Tuberculosis
Ill-defined and Not Specified Causes	Ill-defined and Not Specified Causes	Tumour	Neoplasms
Miasmic Diseases	Specific Febrile or Zymotic Diseases	Typhus	Infectious
Diseases of Integumentary System	Local Diseases	Ulcer, Bedsore	Circulatory
Diseases of Digestive System	Local Diseases	Ulceration of Intestine	Digestive
Diseases of Urinary System	Local Diseases	Uraemia	Genitourinary
Diseases of Circulatory System	Local Diseases	Varicose Veins	Circulatory
Miasmic Diseases	Specific Febrile or Zymotic Diseases	Whooping-cough	Infectious

## Sheet: 1891
order	class	cause	histcat
Diseases of Reproductive System - Diseases of Parturition	Local Diseases	Abortion, Miscarriage	Childbirth
Ill-defined and Not Specified Causes	Ill-defined and Not Specified Causes	Abscess	Other
Accident or Negligence	Violence	Accidents or Negligence - Building Operations	External causes
Accident or Negligence	Violence	Accidents or Negligence - Burns and Scalds	External causes
Accident or Negligence	Violence	Accidents or Negligence - Drowning	External causes
Accident or Negligence	Violence	Accidents or Negligence - Falls	External causes
Accident or Negligence	Violence	Accidents or Negligence - Machinery	External causes
Accident or Negligence	Violence	Accidents or Negligence - Mines and Quarries	External causes
Accident or Negligence	Violence	Accidents or Negligence - Otherwise or not Stated	External causes
Accident or Negligence	Violence	Accidents or Negligence - Poisons, Poisonous Vapours	External causes
Accident or Negligence	Violence	Accidents or Negligence - Ships, Boats, and Docks (not Drowning)	External causes
Accident or Negligence	Violence	Accidents or Negligence - Suffocation	External causes
Accident or Negligence	Violence	Accidents or Negligence - Vehicles and Horses	External causes
Accident or Negligence	Violence	Accidents or Negligence - Weapons and Implements	External causes
Accident or Negligence	Violence	Accidents or Negligence - Weather Agencies	External causes
Diseases of Urinary System	Local Diseases	Acute Nephritis	Genitourinary
Malarial Diseases	Specific Febrile or Zymotic Diseases	Ague	Ill defined
Constitutional Diseases	Constitutional Diseases	Anaemia, Chlorosis, Leucocythaemia	Other
Diseases of Circulatory System	Local Diseases	Aneurism	Circulatory
Diseases of Circulatory System	Local Diseases	Angina Pectoris	Circulatory
Zoogenous Diseases	Specific Febrile or Zymotic Diseases	Anthrax, Splenic Fever	Infectious
Diseases of Nervous System	Local Diseases	Apoplexy	Circulatory
Diseases of Organs of Locomotion	Local Diseases	Arthritis, Ostitis, Periostitis	Other
Diseases of Digestive System	Local Diseases	Ascites	Digestive
Developmental Diseases	Developmental Diseases	Atelectasis	Perinatal & congenital
Diseases of Urinary System	Local Diseases	Bright's Disease, Albuminuria	Genitourinary
Diseases of Respiratory System	Local Diseases	Bronchitis	Respiratory
Diseases of Urinary System	Local Diseases	Calculus	Genitourinary
Constitutional Diseases	Constitutional Diseases	Cancer	Neoplasms
Diseases of Integumentary System	Local Diseases	Carbuncle	Other
Diseases of Organs of Locomotion	Local Diseases	Caries, Necrosis	Other
Miasmic Diseases	Specific Febrile or Zymotic Diseases	Cerebro-spinal Fever	Nervous system
Miasmic Diseases	Specific Febrile or Zymotic Diseases	Chickenpox	Infectious
Diarrhoeal Diseases	Specific Febrile or Zymotic Diseases	Cholera	Diarrhoea
Diseases of Nervous System	Local Diseases	Chorea	Nervous system
Diseases of Digestive System	Local Diseases	Cirrhosis of Liver	Digestive
Developmental Diseases	Developmental Diseases	Cleft Palate, Harelip	Perinatal & congenital
Diseases of Nervous System	Local Diseases	Convulsions	Ill defined
Zoogenous Diseases	Specific Febrile or Zymotic Diseases	Cowpox and other Effects of Vaccination	Infectious
Diseases of Respiratory System	Local Diseases	Croup	Respiratory
Developmental Diseases	Developmental Diseases	Cyanosis	Other
Ill-defined and Not Specified Causes	Ill-defined and Not Specified Causes	Debility, Atrophy, Inanition	Perinatal & congenital
Diseases of Digestive System	Local Diseases	Dentition	Diarrhoea
Constitutional Diseases	Constitutional Diseases	Diabetes Mellitus	Other
Diarrhoeal Diseases	Specific Febrile or Zymotic Diseases	Diarrhoea, Dysentry	Diarrhoea
Miasmic Diseases	Specific Febrile or Zymotic Diseases	Diphtheria	Infectious
Diseases of Reproductive System - Diseases of Organs of Generation	Local Diseases	Dis. Of Testes, Penis, Scrotum, &c	Genitourinary
Diseases of Urinary System	Local Diseases	Diseases of Bladder and of Prostate	Genitourinary
Diseases of Lymphatic System and Ductless Glands	Local Diseases	Diseases of Lymphatic System	Circulatory
Diseases of Lymphatic System and Ductless Glands	Local Diseases	Diseases of Spleen	Other
Diseases of Digestive System	Local Diseases	Diseases of Stomach	Digestive
Diseases of Lymphatic System and Ductless Glands	Local Diseases	Diseases of Supra-renal Capsules	Other
Diseases of Lymphatic System and Ductless Glands	Local Diseases	Diseases of Thyroid Body	Other
Diseases of Reproductive System - Diseases of Organs of Generation	Local Diseases	Diseases of Uterus and Vagina	Genitourinary
Diseases of Reproductive System - Diseases of Organs of Generation	Local Diseases	Disorders of Menstruation	Genitourinary
Ill-defined and Not Specified Causes	Ill-defined and Not Specified Causes	Dropsy	Ill defined
Diseases of Digestive System	Local Diseases	Dyspepsia	Digestive
Diseases of Integumentary System	Local Diseases	Eczema	Other
Diseases of Circulatory System	Local Diseases	Embolism, Thrombosis	Circulatory
Diseases of Respiratory System	Local Diseases	Emphysema, Asthma	Respiratory
Diseases of Circulatory System	Local Diseases	Endocarditis, Valvular Disease	Circulatory
Miasmic Diseases	Specific Febrile or Zymotic Diseases	Enteric Fever	Diarrhoea
Diseases of Digestive System	Local Diseases	Enteritis	Diarrhoea
Miasmic Diseases	Specific Febrile or Zymotic Diseases	Epidemic Rose Rash	Infectious
Diseases of Nervous System	Local Diseases	Epilepsy	Nervous system
Diseases of Organs of Special Sense	Local Diseases	Epistaxis and Dis. Of Nose	Respiratory
Septic Diseases	Specific Febrile or Zymotic Diseases	Erysipelas	Infectious
Execution	Violence	Execution	External causes
Diseases of Digestive System	Local Diseases	Fistula	Ill defined
Diseases of Digestive System	Local Diseases	Gallstones	Digestive
Zoogenous Diseases	Specific Febrile or Zymotic Diseases	Glanders	Infectious
Venereal Diseases	Specific Febrile or Zymotic Diseases	Gonorrhoea, Stricture of Urethra	Infectious
Constitutional Diseases	Constitutional Diseases	Gout	Other
Diseases of Digestive System	Local Diseases	Haematemesis	Digestive
Diseases of Urinary System	Local Diseases	Haematuria	Genitourinary
Ill-defined and Not Specified Causes	Ill-defined and Not Specified Causes	Haemorrhage	Ill defined
Diseases of Nervous System	Local Diseases	Hemiplegia, Brain Paralysis	Nervous System
Diseases of Digestive System	Local Diseases	Hernia	Digestive
Homicide	Violence	Homicide	External causes
Parasitic Diseases	Parasitic Diseases	Hydatid Disease	Infectious
Zoogenous Diseases	Specific Febrile or Zymotic Diseases	Hydrophobia	Infectious
Diseases of Circulatory System	Local Diseases	Hypertrophy of Heart	Circulatory
Diseases of Nervous System	Local Diseases	Idiopathic Tetanus	Infectious
Diseases of Digestive System	Local Diseases	Ileus, Obstruction of Intestine	Digestive
Developmental Diseases	Developmental Diseases	Imperforate Anus	Perinatal & congenital
Diseases of Nervous System	Local Diseases	Inflammation of Brain or its Membranes	Nervous system
Miasmic Diseases	Specific Febrile or Zymotic Diseases	Influenza	Respiratory
Diseases of Nervous System	Local Diseases	Insanity, General Paralysis of Insane	Infectious
Dietetic Diseases	Dietetic Diseases	Intemperance - Chronic Alcoholism	Other
Dietetic Diseases	Dietetic Diseases	Intemperance - Delerium Tremens	Other
Diseases of Digestive System	Local Diseases	Intussusception of Intestine	Digestive
Diseases of Nervous System	Local Diseases	Laryngismus Stridulus	Respiratory
Diseases of Respiratory System	Local Diseases	Laryngitis	Respiratory
Diseases of Integumentary System	Local Diseases	Lupus	Tuberculosis
Miasmic Diseases	Specific Febrile or Zymotic Diseases	Measles	Infectious
Diseases of Digestive System	Local Diseases	Melaena	Digestive
Ill-defined and Not Specified Causes	Ill-defined and Not Specified Causes	Mortification	Circulatory
Miasmic Diseases	Specific Febrile or Zymotic Diseases	Mumps	Infectious
Developmental Diseases	Developmental Diseases	Old Age	Old age
Diseases of Organs of Special Sense	Local Diseases	Ophthalmia and Dis. Of Eye	Other
Diseases of Reproductive System - Diseases of Parturition	Local Diseases	Other and undefined Accidents of Childbirth	Childbirth
Constitutional Diseases	Constitutional Diseases	Other and undefined Constitutional Diseases	Other
Diseases of Circulatory System	Local Diseases	Other and undefined Diseases of Circulatory System	Circulatory
Diseases of Digestive System	Local Diseases	Other and undefined Diseases of Digestive System	Digestive
Diseases of Integumentary System	Local Diseases	Other and undefined Diseases of Integumentary System	Other
Diseases of Nervous System	Local Diseases	Other and undefined Diseases of Nervous System	Nervous system
Diseases of Organs of Locomotion	Local Diseases	Other and undefined Diseases of Organs of Locomotion	Other
Diseases of Respiratory System	Local Diseases	Other and undefined Diseases of Respiratory System	Respiratory
Diseases of Urinary System	Local Diseases	Other and undefined Diseases of Urinary System	Genitourinary
Developmental Diseases	Developmental Diseases	Other congenital defects	Perinatal & congenital
Parasitic Diseases	Parasitic Diseases	Other Dis. From Animal Parasites	Infectious
Parasitic Diseases	Parasitic Diseases	Other Dis. From Vegetable Parasites	Infectious
Diseases of Respiratory System	Local Diseases	Other Dis. Of Larynx and Trachea	Respiratory
Diseases of Digestive System	Local Diseases	Other Diseases of Liver	Digestive
Constitutional Diseases	Constitutional Diseases	Other Forms of Tuberculosis, Scrofula	Tuberculosis
Ill-defined and Not Specified Causes	Ill-defined and Not Specified Causes	Other ill-defined and not specified Causes	Ill defined
Miasmic Diseases	Specific Febrile or Zymotic Diseases	Other Miasmatic Diseases	Infectious
Diseases of Organs of Special Sense	Local Diseases	Otitis, Otorrhoea	Other
Diseases of Reproductive System - Diseases of Organs of Generation	Local Diseases	Ovarian Disease	Genitourinary
Diseases of Nervous System	Local Diseases	Paralysis Agitans	Nervous system
Diseases of Nervous System	Local Diseases	Paraplegia, Diseases of Spinal Cord	Nervous System
Diseases of Reproductive System - Diseases of Organs of Generation	Local Diseases	Pelvic Abscess	Genitourinary
Diseases of Integumentary System	Local Diseases	Pemphigus	Other
Diseases of Circulatory System	Local Diseases	Pericarditis	Circulatory
Diseases of Reproductive System - Diseases of Organs of Generation	Local Diseases	Perineal Abscess	Other
Diseases of Digestive System	Local Diseases	Peritonitis	Digestive
Septic Diseases	Specific Febrile or Zymotic Diseases	Phagedaena	Circulatory
Diseases of Circulatory System	Local Diseases	Phlebitis	Circulatory
Diseases of Reproductive System - Diseases of Parturition	Local Diseases	Phlegmasia Dolens	Childbirth
Diseases of Integumentary System	Local Diseases	Phlegmon, Cellulitis	Other
Constitutional Diseases	Constitutional Diseases	Phthisis	Tuberculosis
Diseases of Reproductive System - Diseases of Parturition	Local Diseases	Placenta Praevia, Flooding	Childbirth
Diseases of Respiratory System	Local Diseases	Pleurisy	Respiratory
Diseases of Respiratory System	Local Diseases	Pneumonia	Respiratory
Developmental Diseases	Developmental Diseases	Premature Birth	Perinatal & congenital
Diseases of Reproductive System - Diseases of Parturition	Local Diseases	Puerperal Convulsions	Childbirth
Septic Diseases	Specific Febrile or Zymotic Diseases	Puerperal Fever	Childbirth
Diseases of Reproductive System - Diseases of Parturition	Local Diseases	Puerperal Mania	Other
Constitutional Diseases	Constitutional Diseases	Purpura, Haemorrhagic Diathesis	Other
Septic Diseases	Specific Febrile or Zymotic Diseases	Pyaemia, Septicaemia	Infectious
Miasmic Diseases	Specific Febrile or Zymotic Diseases	Relapsing Fever	Infectious
Malarial Diseases	Specific Febrile or Zymotic Diseases	Remittent Fever	Infectious
Constitutional Diseases	Constitutional Diseases	Rheumatic Fever, Rheumatism of Heart	Circulatory
Constitutional Diseases	Constitutional Diseases	Rheumatism	Other
Constitutional Diseases	Constitutional Diseases	Rickets	Other
Miasmic Diseases	Specific Febrile or Zymotic Diseases	Scarlet Fever	Infectious
Dietetic Diseases	Dietetic Diseases	Scurvy	Other
Diseases of Circulatory System	Local Diseases	Senile Gangrene	Circulatory
Miasmic Diseases	Specific Febrile or Zymotic Diseases	Simple and Ill-defined Fever	Ill defined
Miasmic Diseases	Specific Febrile or Zymotic Diseases	Small-pox - no statement	Infectious
Miasmic Diseases	Specific Febrile or Zymotic Diseases	Small-pox - unvaccinated	Infectious
Miasmic Diseases	Specific Febrile or Zymotic Diseases	Small-pox - vaccinated	Infectious
Diseases of Nervous System	Local Diseases	Softening of Brain	Nervous system
Diseases of Digestive System	Local Diseases	Sore-throat, Quinsy	Respiratory
Developmental Diseases	Developmental Diseases	Spina Bifida	Perinatal & congenital
Dietetic Diseases	Dietetic Diseases	Starvation, Want of Breast-milk	Perinatal & congenital
Diseases of Digestive System	Local Diseases	Stomatitis, Disease of Mouth	Infectious
Diseases of Digestive System	Local Diseases	Stricture or Strangulation of Intestine	Digestive
Ill-defined and Not Specified Causes	Ill-defined and Not Specified Causes	Sudden Deaths (Cause unascertained)	Ill defined
Suicide	Violence	Suicide	External causes
Diseases of Urinary System	Local Diseases	Suppression of Urine	Genitourinary
Diseases of Circulatory System	Local Diseases	Syncope	Circulatory
Venereal Diseases	Specific Febrile or Zymotic Diseases	Syphilis	Infectious
Constitutional Diseases	Constitutional Diseases	Tabes Mesenterica	Tuberculosis
Parasitic Diseases	Parasitic Diseases	Thrush	Infectious
Constitutional Diseases	Constitutional Diseases	Tubercular Meningitis (Acute Hydrocephalus)	Tuberculosis
Ill-defined and Not Specified Causes	Ill-defined and Not Specified Causes	Tumour	Neoplasms
Miasmic Diseases	Specific Febrile or Zymotic Diseases	Typhus	Infectious
Diseases of Integumentary System	Local Diseases	Ulcer, Bedsore	Circulatory
Diseases of Digestive System	Local Diseases	Ulceration of Intestine	Digestive
Diseases of Urinary System	Local Diseases	Uraemia	Genitourinary
Diseases of Circulatory System	Local Diseases	Varicose Veins	Circulatory
Miasmic Diseases	Specific Febrile or Zymotic Diseases	Whooping-cough	Infectious

## Sheet: 1901
icd1	cause	histcat
10	Small pox - vaccinated	Infectious
20	Small pox - not vaccinated	Infectious
30	Small pox - doubtful	Infectious
40	Cow-pox and other effects of vaccination	Infectious
50	Chicken - pox	Infectious
60	Measles (morbilli)	Infectious
70	German measles	Infectious
80	Scarlet fever	Infectious
90	Typhus	Infectious
100	Plague	Infectious
110	Relapsing fever	Infectious
120	Influenza	Respiratory
130	Whooping cough	Infectious
140	Mumps	Infectious
150	Diphtheria	Infectious
160	Cerebro-spinal fever	Nervous system
170	Pyrexia (origin uncertain)	Ill defined
180	Enteric fever	Diarrhoea
200	Diarrhoea due to food	Diarrhoea
210	Infective enteritis, epidemic diarrhoea	Diarrhoea
220	Diarrhoea (not otherwise defined)	Diarrhoea
230	Dysentry	Diarrhoea
240	Tetanus	Infectious
250	Malaria	Infectious
270	Glanders	Infectious
280	Anthrax (splenic fever)	Infectious
290	Syphilis	Infectious
300	Gonorrhoea	Infectious
310	Phlegmasia alba dolens	Childbirth
320	Puerperal septicaemia/septic intoxication	Childbirth
330	Puerperal pyaemia	Childbirth
340	Puerperal fever (not otherwise def.)	Childbirth
350	Infective endocarditis	Circulatory
360	Pneumonia - lobar	Respiratory
370	Pneumonia - epidemic	Respiratory
380	Pneumonia - broncho	Respiratory
390	Pneumonia - not def.	Respiratory
400	Erysipelas	Infectious
410	Septicaemia, septic intoxication (not puerperal)	Infectious
420	Pyaemia (not puerperal)	Infectious
430	Phlegmon, carbuncle (not anthrax)	Other
440	Phagedaena	Circulatory
450	Other infective processes	Infectious
460	Pulmonary tuberculosis (tuberculous phthisis)	Tuberculosis
470	Phthisis (not otherwise def.)	Tuberculosis
480	Tuberculous meningitis	Tuberculosis
490	Tuberculous peritonitis	Tuberculosis
500	Tabes mesenterica	Tuberculosis
510	Lupus	Tuberculosis
520	Tubercle of other organs	Tuberculosis
530	General tuberculosis	Tuberculosis
540	Scrofula	Tuberculosis
550	Parasitic diseases	Infectious
560	Starvation	External causes
570	Scurvy	Other
580	Alcoholism/delirium tremens	Other
590	Opium, morphia habit	Other
600	Industrial poisoning by lead	External causes
620	Industrial poisoning by arsenic & other metals	External causes
630	Rheumatic fever, acute rheumatism	Circulatory
640	Rheumatism of heart	Circulatory
650	Chronic rheumatism	Circulatory
660	Rheumatoid arthritis, rheumatic gout	Other
670	Gout	Other
680	Carcinoma	Neoplasms
690	Sarcoma	Neoplasms
700	Cancer, malignant disease (n.o.d.)	Neoplasms
710	Rickets	Other
720	Purpura	Other
730	Haemophilia, haemorrhagic diathesis	Other
740	Anaemia, leucocythaemia	Other
750	Diabetes mellitus	Other
760	Premature birth	Perinatal & congenital
780	Other congenital defects	Perinatal & congenital
790	Injury at birth	Perinatal & congenital
800	Atelectasis	Perinatal & congenital
810	Want of breast milk	Perinatal & congenital
820	Teething	Diarrhoea
830	Meningitis, brain inflammation	Nervous system
840	Softening of brain	Nervous system
850	General paralysis of insane	Infectious
860	Insanity (not puerperal)	Other
870	Chorea	Nervous system
880	Epilepsy	Other
890	Convulsions	Ill defined
900	Laryngismus stridulus	Respiratory
910	Locomotor ataxy	Infectious
920	Paraplegia, diseases of cord	Nervous system
930	Neuritis, peripheral, polyneuritis	Nervous system
940	Brain tumour (not specific)	Nervous system
950	Other diseases of nervous system	Nervous system
960	Otitis, mastoid disease	Other
970	Epistaxis, diseases of nose	Other
980	Ophthalmia, eye diseases	Other
990	Valvular disease, endocarditis (not infective)	Circulatory
1000	Pericarditis	Circulatory
1010	Angina pectoris	Circulatory
1020	Fatty degeneration of heart	Circulatory
1030	Hypertrophy of heart	Circulatory
1040	Dilation of heart	Circulatory
1050	Syncope, heart disease (not spec.)	Circulatory
1060	Cerebral haemorrhage, cerebral embolism	Circulatory
1070	Apoplexy, hemiplegia	Circulatory
1080	Aneurysm	Circulatory
1090	Senile gangrene	Circulatory
1100	Embolism, thrombosis (not cerebral)	Circulatory
1110	Phlebitis	Circulatory
1120	Varicose veins	Circulatory
1130	Other diseases of blood vessels	Other
1140	Laryngitis	Respiratory
1150	Membranous laryngitis (not diphtheritic)	Respiratory
1160	Croup (not spasmodic nor membranous)	Respiratory
1170	Other diseases of larynx and trachea	Respiratory
1180	Bronchitis	Respiratory
1190	Emphysema, asthma	Respiratory
1200	Pleurisy	Respiratory
1210	Fibroid disease of lung	Respiratory
1220	Other diseases of respiratory system	Respiratory
1230	Tonsillitis, quinsy	Respiratory
1240	Diseases of mouth, pharynx, oesophagus (not spec.)	Digestive
1250	Gastric ulcer	Digestive
1260	Gastritis, gastric catarrh	Diarrhoea
1270	Other diseases of stomach (not malignant)	Digestive
1290	Enteritis (not epidemic)	Diarrhoea
1300	Gastro-enteritis	Diarrhoea
1310	Appendicitis, perityphlitis	Digestive
1320	Hernia	Digestive
1330	Intestinal obstruction	Digestive
1340	Other diseases of intestines	Digestive
1350	Peritonitis (not puerperal)	Digestive
1360	Cirrhosis of liver	Digestive
1370	Other diseases of liver and gall bladder	Digestive
1380	Other diseases of digestive system	Digestive
1390	Diseases of spleen	Other
1400	Other diseases of lymphatic system	Other
1410	Diseases of thyroid body	Other
1420	Diseases of supra renal capsules	Other
1430	Acute nephritis, uraemia	Genitourinary
1440	Chronic Bright's disease, albuminuria	Genitourinary
1450	Calculus (not biliary)	Genitourinary
1460	Diseases of bladder and of prostate	Genitourinary
1470	Other diseases of urinary system	Genitourinary
1480	Ovarian tumour (not malignant)	Genitourinary
1490	Other diseases of ovary	Genitourinary
1500	Uterine tumour (not malignant)	Genitourinary
1510	Other diseases of uterus and vagina	Genitourinary
1520	Disorders of menstruation	Genitourinary
1530	Other diseases of generative and mammary organs	Genitourinary
1540	Abortion, miscarriage	Childbirth
1550	Puerperal mania	Childbirth
1560	Puerperal convulsions	Childbirth
1570	Placenta praevia, flooding	Childbirth
1580	Other accidents of pregnancy and childbirth	Childbirth
1590	Caries, necrosis	Other
1600	Arthritis, periostitis	Other
1610	Other diseases of locomotor system	Other
1620	Ulcer, bed-sore	Other
1630	Eczema	Other
1640	Pemphigus	Other
1650	Other diseases of the skin	Other
1660	Atrophy, debility	Perinatal & congenital
1670	Old age	Old age
1680	Dropsy, ascites, anasarca	Ill defined
1690	Tumour	Neoplasms
1700	Abscess	Other
1710	Haemorrhage	Ill defined
1720	Sudden death (cause unascertained)	Ill defined
1730	Other ill-defined causes	Ill defined
1740	Causes not specified	Ill defined
1750	Mines and quarries	External causes
1760	Vehicles and horses	External causes
1770	Ships, boats, docks (not drowning)	External causes
1780	Building operations	External causes
1790	Machinery	External causes
1800	Weapons and instruments	External causes
1810	Burns and scalds	External causes
1820	Poisons, poisonous vapours	External causes
1830	Drowning	External causes
1840	Suffocation	External causes
1850	Falls	External causes
1860	Weather agencies	External causes
1870	Otherwise or not stated	External causes
1880	Battle	External causes
1890	Homicide	External causes
1900	Suicide	External causes
1910	Execution	External causes

## Sheet: 1911
icd2	cause	histcat
10	Enteric fever	Diarrhoea
20	Typhus	Infectious
40	Malaria	Infectious
50	Small-pox	Infectious
60	Measles	Infectious
70	Scarlet fever	Infectious
80	Whooping cough	Infectious
91	Diphtheria	Infectious
92	Membranous laryngitis	Respiratory
93	Croup	Respiratory
100	Influenza	Respiratory
130	Cholera nostras	Diarrhoea
140	Dysentery	Diarrhoea
170	Leprosy	Infectious
180	Erysipelas	Infectious
191	Mumps	Infectious
192	German measles	Infectious
193	Varicella	Infectious
201	Pyaemia	Infectious
202	Septicaemia	Infectious
203	Vaceinia	Infectious
210	Glanders	Infectious
220	Anthrax (Splenic fever)	Infectious
230	Rabies	Infectious
240	Tetanus	Infectious
251	Actinomycosis	Infectious
252	Other mycoses	Infectious
270	Beri-beri	Infectious
281	Pulmonary tuberculosis	Tuberculosis
282	Phthisis (not defined as tuberculous)	Tuberculosis
291	Acute phthisis	Tuberculosis
292	Acute miliary tuberculosis	Tuberculosis
300	Tuberculous meningitis	Tuberculosis
311	Tabes mesenterica	Tuberculosis
312	Other peritoneal and intestinal tubercle	Tuberculosis
320	Tuberculosis of spinal column	Tuberculosis
330	Tuberculosis of joints	Tuberculosis
341	Lupus	Tuberculosis
342	Scrofula	Tuberculosis
343	Tuberculosis of other organs	Tuberculosis
350	Disseminated tuberculosis	Tuberculosis
361	Rickets	Other
362	Other forms of bone softening	Other
370	Syphilis	Infectious
381	Soft chancre	Infectious
382	Gonococcus infection	Infectious
383	Purulent ophthalmia	Infectious
390	Cancer of the buccal cavity	Neoplasms
400	Cancer of the stomach, liver, etc.	Neoplasms
410	Cancer of the peritoneum, intestines, and rectum	Neoplasms
420	Cancer of the female genital organs	Neoplasms
430	Cancer of the breast	Neoplasms
440	Cancer of the skin	Neoplasms
450	Cancer of the other or unspecified organs	Neoplasms
461	Angioma	Neoplasms
463	Other tumours (situation undefined)	Neoplasms
470	Rheumatic fever	Circulatory
481	Chronic rheumatism	Other
482	Osteo-arthritis	Other
483	Gout	Other
490	Scurvy	Other
500	Diabetes	Other
510	Exophthalmic goitre	Other
520	Addison's disease	Other
531	Leucocythaemia (Leuchaemia)	Neoplasms
532	Lymphadenoma	Neoplasms
540	Anaemia, Chlorosis	Other
551	Diabetes insipidus	Other
552	Purpura	Other
553	Haemophilia	Other
554	Other general diseases	Other
560	Alcoholism (acute or chronic)	Other
571	Occupational lead poisoning	External causes
572	Non-occupational lead poisoning	External causes
580	Other chronic occupational poisonings	External causes
590	Other chronic poisonings	External causes
600	Encephalitis	Nervous system
611	Cerebro-spinal fever	Nervous system
612	Posterior basal meningitis	Nervous system
613	Meningitis, other forms	Nervous system
620	Locomotor ataxy	Infectious
631	Diseases of the spinal cord formerly classed to "Other nervous affections"	Nervous system
632	Poliomyelitis	Infectious
641	Apoplexy	Circulatory
642	Serous apoplexy and oedema of brain	Circulatory
643	Cerebral congestion	Circulatory
644	Cerebral atheroma	Circulatory
645	Cerebral haemorrhage	Circulatory
650	Softening of brain	Nervous system
661	Hemiplegia	Nervous system
662	Paraplegia	Nervous system
663	Other forms of paralysis	Nervous system
670	General paralysis of the insane	Infectious
680	Other forms of mental alienation	Other
690	Epilepsy	Nervous system
701	Epileptiform convulsions	Nervous system
702	Other convulsions (non-puerperal; 5 years and over)	Ill defined
711	Convulsions with teething	Ill defined
712	Other infantile convulsions (under 5 years)	Ill defined
720	Chorea	Nervous system
731	Hysteria, Neuralgia, Sciatica	Other
732	Neuritis	Other
741	Idiocy, Imbecility	Other
742	Cretinism	Other
743	Cerebral tumour	Neoplasms
744	Other diseases of the nervous system	Nervous system
750	Diseases of the eyes and annexa	Other
761	Mastoid disease	Other
762	Other diseases of the ears	Other
770	Pericarditis	Circulatory
781	Acute myocarditis	Circulatory
782	Infective endocarditis	Circulatory
783	Other acute endocarditis	Circulatory
791	Valvular disease	Circulatory
792	Fatty degeneration of the heart	Circulatory
793	Other organic disease of the heart	Circulatory
800	Angina pectoris	Circulatory
811	Aneurysm	Circulatory
812	Arterial sclerosis	Circulatory
813	Other diseases of arteries	Circulatory
821	Cerebral embolism and thrombosis	Circulatory
822	Other embolism and thrombosis	Circulatory
831	Phlebitis	Circulatory
832	Varix	Circulatory
833	Pylephlebitis	Circulatory
841	Status lymphaticus	Ill defined
842	Other diseases of the lymphatic system	Circulatory
851	Functional disease of the heart	Circulatory
852	Epistaxis	Respiratory
853	Other diseases of the circulatory system	Circulatory
860	Diseases of the nasal fossae	Respiratory
871	Laryngismus stridulus	Respiratory
872	Laryngitis	Respiratory
873	Other diseases of the larynx	Respiratory
880	Diseases of the thyroid body	Other
891	Bronchiectasis, Bronchial catarrh, etc.	Respiratory
892	Other bronchitis	Respiratory
910	Broncho-pneumonia	Respiratory
921	Lobar pneumonia	Respiratory
922	Pneumonia (type not stated)	Respiratory
931	Empyema	Respiratory
932	Other pleurisy	Respiratory
941	Pulmonary apoplexy and infarction	Circulatory
942	Pulmonary oedema and congestion	Respiratory
943	Hypostatic pneumonia	Respiratory
944	Collapse of lung (3 months and over)	Respiratory
950	Gangrene of the lung	Respiratory
960	Asthma	Respiratory
970	Pulmonary emphysema	Respiratory
981	Fibroid disease of lung	Respiratory
982	Other diseases of the respiratory system	Respiratory
991	Diseases of the teeth and gums	Digestive
992	Thrush, Aphthous stomatitis	Infectious
993	Parotitis	Respiratory
994	Other diseases of the mouth and annexa	Digestive
1001	Tonsillitis	Respiratory
1002	Ludwig's angina	Digestive
1003	Other diseases of the pharynx	Respiratory
1010	Diseases of oesophagus	Digestive
1020	Perforating ulcer of stomach	Digestive
1031	Inflammation of stomach	Digestive
1032	Other diseases of the stomach	Digestive
1041	Infective enteritis, age under 2 years	Diarrhoea
1042	Diarrhoea - not returned as infective, age under 2 years	Diarrhoea
1043	Enteritis - not returned as infective, age under 2 years	Diarrhoea
1044	Gastro-enteritis - not returned as infective, age under 2 years	Diarrhoea
1045	Dyspepsia, under 2 years	Digestive
1046	Colic, age under 2 years	Digestive
1047	Ulceration of intestines, age under 2 years	Digestive
1048	Duodenal ulcer, age under 2 years	Digestive
1051	Infective enteritis, age over 2 years	Diarrhoea
1052	Diarrhoea - not returned as infective, age over 2 years	Diarrhoea
1053	Enteritis - not returned as infective, age over 2 years	Diarrhoea
1054	Gastro-enteritis - not returned as infective, age over 2 years	Diarrhoea
1056	Colic, age over 2 years	Digestive
1057	Ulceration of intestines, age over 2 years	Digestive
1058	Duodenal ulcer, age over 2 years	Digestive
1060	Ankylostomiasis	Infectious
1070	Other intestinal parasites	Infectious
1080	Appendicitis	Digestive
1091	Hernia	Digestive
1092	Intestinal obstruction	Digestive
1100	Other diseases of the intestines	Digestive
1110	Acute yellow atrophy of liver	Digestive
1120	Hydatid of liver	Infectious
1131	Cirrhosis of the liver (not returned as alcoholic)	Digestive
1132	Cirrhosis of the liver (returned as alcoholic)	Digestive
1133	Diseases formerly classed to "Other diseases of liver and gall bladder"	Digestive
1140	Biliary calculi	Digestive
1150	Other diseases of the liver	Digestive
1162	Other diseases of the spleen	Other
1170	Peritonitis (cause unstated)	Digestive
1181	Abdominal abscess, Sub-phrenic abscess	Digestive
1182	other diseases of the digestive system	Digestive
1190	Acute nephritis	Genitourinary
1201	Bright's disease as in 1901 list	Genitourinary
1202	Nephritis (unqualified), 10 years and over, and uraemia	Genitourinary
1221	Abscess of kidney	Genitourinary
1222	Cystic disease	Genitourinary
1223	Suppression of urine	Genitourinary
1224	Other diseases of the kidney and annexa	Genitourinary
1230	Calculi of the urinary passages	Genitourinary
1240	Diseases of the bladder	Genitourinary
1251	Perineal abscess	Other
1252	Other diseases of urethra, etc.	Genitourinary
1260	Diseases of the prostate	Genitourinary
1270	Non-venereal diseases of male genital organs	Genitourinary
1281	Menorrhagia	Genitourinary
1282	Other uterine haemorrhage	Genitourinary
1290	Uterine tumour (non-cancerous)	Neoplasms
1301	Disorders of menstruation (except menorrhagia)	Genitourinary
1302	Other diseases of the uterus	Genitourinary
1310	Ovarian cyst, tumour (non-cancerous)	Neoplasms
1321	Diseases of ovary (excluding ovarian tumour)	Genitourinary
1322	Other diseases of the female genital organs	Genitourinary
1330	Non-puerperal diseases of the breast (non-cancerous)	Genitourinary
1341	Abortion	Childbirth
1342	Haemorrhage of pregnancy	Childbirth
1343	Uncontrollable vomiting	Digestive
1344	Ectopic gestation	Childbirth
1345	Other accidents of pregnancy	Childbirth
1350	Puerperal haemorrhage	Childbirth
1360	Other accidents of childbirth	Childbirth
1370	Puerperal fever	Childbirth
1381	Puerperal nephritis and uraemia	Childbirth
1382	Puerperal albuminuria and Bright's disease	Childbirth
1383	Puerperal convulsions	Childbirth
1391	Puerperal phlegmasia alba dolens and phlebitis	Childbirth
1392	Puerperal embolism and sudden death	Childbirth
1400	Puerperal insanity	Other
1410	Puerperal diseases of the breast	Childbirth
1421	Senile gangrene	Circulatory
1422	Noma, Gangrene of mouth	Infectious
1423	Noma pudendi	Infectious
1424	Other gangrene	Circulatory
1430	Carbuncle, Boil	Other
1441	Phlegmon	Other
1442	Acute abscess	Other
1451	Ulcer, Bedsore	Other
1452	Eczema	Other
1453	Pemphigus	Other
1454	Other diseases of integumentary system	Other
1460	Diseases of the bones	Other
1470	Diseases of the joints	Other
1480	Amputations	Other
1490	Other diseases of locomotor system	Other
1501	Congenital hydrocephalus	Perinatal & congenital
1502	Phimosis	Perinatal & congenital
1503	Congenital malformation of heart	Perinatal & congenital
1504	Other congenital malformations	Perinatal & congenital
1511	Premature birth	Perinatal & congenital
1512	Infantile atrophy, debility, and marasmus	Perinatal & congenital
1513	Icterus neonatorum	Perinatal & congenital
1514	Sclerema and oedema neonatorum	Perinatal & congenital
1515	Want of breast milk	Perinatal & congenital
1521	Diseases of umbilicus, etc.	Perinatal & congenital
1522	Atelectasis	Perinatal & congenital
1523	Injuries at birth	Perinatal & congenital
1524	Cyanosis neonatorum	Perinatal & congenital
1530	Lack of care	External causes
1541	Senile dementia	Old age
1542	Senile decay	Old age
1550	Suicide by poison	External causes
1560	Suicide by asphyxia	External causes
1570	Suicide by hanging or strangulation	External causes
1580	Suicide by drowning	External causes
1590	Suicide by firearms	External causes
1600	Suicide by cutting or piercing instruments	External causes
1610	Suicide by jumping from high place	External causes
1620	Suicide by crushing	External causes
1630	Other suicides	External causes
1640	Poisoning by food	Diarrhoea
1650	Other acute poisonings	External causes
1660	Conflagration	External causes
1670	Burns (conflagration excepted)	External causes
1680	Absorption of deleterious gases (conflagration excepted)	External causes
1690	Accidental drowning	External causes
1700	Injury by firearms	External causes
1710	Injury by cutting or piercing instruments	External causes
1720	Injury by fall	External causes
1730	Injury by in mines and quarries	External causes
1740	Injury by machines	External causes
1750	Injury by other crushing (vehicles, railways, landslides, etc.)	External causes
1760	Injury by animals	External causes
1770	Starvation	External causes
1780	Excessive cold	External causes
1790	Effects of heat	External causes
1800	Lightning	External causes
1810	Electricity (lightning excepted)	External causes
1820	Homicide by firearms	External causes
1830	Homicide by cutting or piercing instruments	External causes
1840	Homicide by other means	External causes
1850	Fractures (cause not specified)	External causes
1860	Other violence	External causes
1870	Dropsy	Ill defined
1881	Syncope (aged over 1 year and under 70)	Ill defined
1882	Sudden death (not otherwise defined)	Ill defined
1891	Heart failure (aged over 1 year and under 70)	Circulatory
1892	Atrophy, Debility, Marasmus (aged over 1 year and under 70)	Other
1893	Teething	Diarrhoea
1894	Pyrexia	Ill defined
1895	Other ill-defined deaths	Ill defined
1896	Cause not specified	Ill defined

## Sheet: 1921
icd3	cause	histcat
11	Typhoid fever	Diarrhoea
12	Paratyphoid fever	Diarrhoea
40	Mediterranean fever	Infectious
50	Malaria	Infectious
60	Small-pox	Infectious
70	Measles	Infectious
80	Scarlet fever	Infectious
90	Whooping cough	Infectious
100	Diphtheria	Infectious
111	Influenza with pulmonary complications, with pneumonic complications	Respiratory
112	Influenza with pulmonary complications, with other pulmonary complications	Respiratory
113	Influenza without pulmonary complications, with non-pulmonary complications	Respiratory
114	Influenza without pulmonary complications, without stated complications	Respiratory
130	Mumps	Infectious
150	Cholera nostras	Diarrhoea
161	Amoebic dysentery	Diarrhoea
162	Bacillary dysentery	Diarrhoea
163	Other or unspecified dysentery	Diarrhoea
200	Leprosy	Infectious
210	Erysipelas	Infectious
221	Acute poliomyelitis	Infectious
222	Acute polioencephalitis	Infectious
230	Encephalitis lethargica	Infectious
240	Meningococcal meningitis	Infectious
251	German measles	Infectious
252	Varicella	Infectious
253	Other epidemic and endemic diseases	Infectious
260	Glanders	Infectious
270	Anthrax	Infectious
280	Rabies	Infectious
290	Tetanus	Infectious
301	Actinomycosis	Infectious
302	Other mycoses	Infectious
310	Tuberculosis of the respiratory system	Tuberculosis
320	Tuberculosis of the central nervous system	Tuberculosis
330	Tuberculosis of the intestines and peritoneum	Tuberculosis
340	Tuberculosis of the vertebral column	Tuberculosis
350	Tuberculosis of the joints	Tuberculosis
361	Tuberculosis of the skin and subcutaneous tissue	Tuberculosis
362	Tuberculosis of the bones (vertebral column excepted)	Tuberculosis
363	Tuberculosis of the lymphatic system (abdominal glands excepted)	Tuberculosis
364	Tuberculosis of the genito-urinary system	Tuberculosis
365	Tuberculosis of other sites	Tuberculosis
371	Disseminated tuberculosis: acute	Tuberculosis
372	Disseminated tuberculosis: chronic or unstated	Tuberculosis
380	Syphilis	Infectious
401	Gonococcal infection (ophthalmia excepted)	Infectious
402	Gonorrhoeal or purulent ophthalmia	Infectious
411	For the years 1924-1930 only.	Infectious
412	(Mention of Vaccinia) for the years 1921-1923 only.	Infectious
430	Cancer of the buccal cavity	Neoplasms
440	Cancer of the pharynx, oesophagus, stomach, liver and annexa	Neoplasms
450	Cancer of the peritoneum, intestines & rectum	Neoplasms
460	Cancer of the female genital organs	Neoplasms
470	Cancer of the breast	Neoplasms
480	Cancer of the skin	Neoplasms
490	Cancer of other or unspecified organs	Neoplasms
500	Tumours not returned as malignant (brain and female genital organs excepted)	Neoplasms
510	Rheumatic fever	Circulatory
521	Chronic rheumatism, Chronic arthritis	Other
522	Rheumatoid arthritis, Osteo-arthritis	Other
523	Gout	Other
530	Scurvy	Other
540	Pellagra	Other
550	Beri-beri	Other
560	Rickets	Other
570	Diabetes	Other
581	Pernicious anaemia	Other
582	Other anaemias and chlorosis	Other
590	Diseases of the pituitary gland	Other
601	Exophthalmic goitre	Other
602	Myxoedema	Other
603	Cretinism	Other
604	Other diseases of the thyroid gland	Other
620	Diseases of the thymus	Other
630	Diseases of the adrenals	Other
640	Diseases of the spleen	Other
651	Leukaemia	Neoplasms
652	Lymphadenoma	Neoplasms
660	Alcoholism (acute or chronic)	Other
671	Occupational lead poisoning	External causes
672	Other chronic poisoning by mineral substances	External causes
680	Chronic poisoning by organic substances	External causes
691	Purpura	Other
692	Haemophilia	Other
693	Other general diseases	Other
701	Cerebral abscess	Nervous system
702	Other encephalitis	Nervous system
710	Meningitis	Nervous system
720	Tabes dorsalis (locomotor ataxy)	Infectious
730	Other diseases of the spinal cord	Nervous system
741	Cerebral haemorrhage so returned	Circulatory
742	Apoplexy (lesion unstated)	Circulatory
743	Cerebral embolism	Circulatory
744	Cerebral thrombosis	Circulatory
751	Hemiplegia	Nervous system
752	Other forms of paralysis	Nervous system
760	General paralysis of the insane	Infectious
770	Other forms of insanity	Other
780	Epilepsy	Nervous system
790	Convulsions (non-puerperal)	Ill defined
810	Chorea	Nervous system
820	Hysteria and neuritis	Other
830	Cerebral softening	Nervous system
841	Idiocy, Imbecility	Other
842	Cerebral tumour	Neoplasms
843	Disseminated sclerosis	Nervous system
844	Paralysis agitans	Nervous system
845	Other diseases of the nervous system	Nervous system
850	Diseases of the eye and annexa	Other
861	Diseases of the mastoid sinus	Other
862	Diseases of the ear	Other
870	Pericarditis	Circulatory
881	Malignant endocarditis	Circulatory
882	Other acute endocarditis	Circulatory
883	Acute myocarditis	Circulatory
890	Angina pectoris	Circulatory
901	Aortic valve disease	Circulatory
902	Mitral valve disease	Circulatory
903	Aortic and mitral valve disease	Circulatory
904	Other or unspecified valve disease	Circulatory
905	Fatty heart	Circulatory
906	Dilatation of heart (cause unspecified)	Circulatory
907	Other or unspecified myocardial disease	Circulatory
908	Disordered action of the heart	Circulatory
909	Heart disease (undefined)	Circulatory
910	Aneurysm	Circulatory
911	Arterio-sclerosis with cerebral vascular lesion	Circulatory
912	Arterio-sclerosis without record of cerebral vascular lesion	Circulatory
913	Other diseases of the arteries	Circulatory
920	Embolism and thrombosis (not cerebral)	Circulatory
930	Diseases of the veins (varix, haemorrhoids, phlebitis, etc.)	Circulatory
940	Diseases of the lymphatic system (lymphangitis, etc.)	Circulatory
950	Haemorrhage without stated cause	Ill defined
971	Diseases of the nose	Respiratory
972	Diseases of the accessory nasal sinuses	Respiratory
981	Laryngismus stridulus	Respiratory
982	Laryngitis	Respiratory
983	Other diseases of the larynx	Respiratory
991	Acute bronchitis	Respiratory
992	Chronic bronchitis	Respiratory
993	Bronchitis not distinguished as acute or chronic	Respiratory
1000	Broncho-pneumonia	Respiratory
1011	Lobar pneumonia	Respiratory
1012	Pneumonia (not otherwise specified)	Respiratory
1021	Empyema	Respiratory
1022	Other pleurisy	Respiratory
1030	Congestion and haemorrhagic infarct of lung	Respiratory
1040	Gangrene of the lung	Respiratory
1050	Asthma	Respiratory
1060	Pulmonary emphysema	Respiratory
1071	Chronic interstitial pneumonia, including occupational diseases of the lung	Respiratory
1072	Diseases of the mediastinum	Respiratory
1073	Other diseases of the respiratory system	Respiratory
1081	Diseases of the teeth and gums	Digestive
1082	Ludwig's angina	Digestive
1083	Other diseases of the buccal cavity and annexa	Digestive
1091	Tonsillitis, Adenoid vegetations	Respiratory
1092	Other diseases of the pharynx and tonsils	Respiratory
1100	Diseases of the oesophagus	Digestive
1111	Ulcer of the stomach	Digestive
1112	Ulcer of the duodenum	Digestive
1121	Inflammation of the stomach	Digestive
1122	Other diseases of the stomach	Digestive
1131	Ulceration of the intestines	Digestive
1132	Colitis	Digestive
1133	Other diseases included under diarrhoea and enteritis	Diarrhoea
1161	Diseases due to cestodes (hydatids of the liver excepted)	Infectious
1163	Diseases due to nematodes (other than ankylostoma)	Infectious
1166	Diseases due to undefined intestinal parasites	Infectious
1170	Appendicitis	Digestive
1181	Hernia	Digestive
1182	Intestinal obstruction	Digestive
1191	Intestinal stasis	Digestive
1200	Acute yellow atrophy of the liver	Digestive
1210	Hydatid tumour of the liver	Infectious
1221	Returned as alcoholic	Infectious
1222	Not returned as alcoholic	Infectious
1230	Biliary calculi	Digestive
1240	Other diseases of the liver	Digestive
1250	Diseases of the pancreas	Digestive
1260	Peritonitis without stated cause	Digestive
1280	Acute nephritis (including unspecified under 10 years of age)	Genitourinary
1290	Chronic nephritis (including unspecified over 10 years of age)	Genitourinary
1310	Other diseases of the kidney and annexa	Genitourinary
1320	Calculi of the urinary passages	Genitourinary
1331	Cystitis	Genitourinary
1332	Other diseases of the bladder	Genitourinary
1341	Stricture of the urethra	Genitourinary
1342	Other diseases of the urethra, etc.	Genitourinary
1350	Diseases of the prostate	Genitourinary
1360	Non-venereal diseases of the male genital organs	Genitourinary
1370	Cysts, and other tumours of the ovary not returned as malignant	Genitourinary
1381	Salpingitis	Genitourinary
1382	Pelvic abscess in females	Genitourinary
1390	Tumours of the uterus not returned as malignant	Neoplasms
1400	Non-puerperal uterine haemorrhage	Genitourinary
1411	Other diseases of the uterus	Genitourinary
1412	Diseases of other female genital organs not included under other headings	Genitourinary
1420	Non-puerperal diseases of the breast	Genitourinary
1431	Abortion	Childbirth
1432	Ectopic gestation	Childbirth
1433	Other accidents of pregnancy	Childbirth
1440	Puerperal haemorrhage	Childbirth
1450	Other accidents of childbirth	Childbirth
1460	Puerperal sepsis	Childbirth
1471	Puerperal phlegmasia alba dolens not returned as septic	Childbirth
1472	Puerperal embolism and sudden death	Childbirth
1480	Puerperal albuminuria and convulsions	Childbirth
1490	Childbirth not assignable to other headings (puerperal insanity)	Childbirth
1500	Puerperal diseases of the breast	Childbirth
1511	Senile gangrene	Circulatory
1512	Other gangrene	Circulatory
1520	Carbuncle, Boil	Other
1531	Cellulitis	Other
1532	Acute abscess	Other
1541	Ulcer, Bedsore	Other
1542	Eczema	Other
1543	Pemphigus	Other
1544	Other diseases of the skin and its annexa	Other
1551	Acute infective osteo-myelitis and periostitis	Other
1552	Other diseases of the bones	Other
1560	Diseases of the joints	Other
1580	Other diseases of the organs of locomotion	Other
1591	Congenital hydrocephalus	Perinatal & congenital
1592	Congenital malformation of heart	Perinatal & congenital
1593	Other congenital malformations	Perinatal & congenital
1601	Congenital debility and sclerema	Perinatal & congenital
1602	Icterus neonatorum	Perinatal & congenital
1611	Premature birth	Perinatal & congenital
1612	Injury at birth	Perinatal & congenital
1621	Diseases of the umbilicus	Perinatal & congenital
1622	Atelectasis	Perinatal & congenital
1623	Other diseases peculiar to early infancy	Perinatal & congenital
1630	Lack of care	External causes
1641	Senile dementia	Old age
1642	Other forms of senile decay	Old age
1650	Suicide by solid or liquid poisons & corrosive substances	External causes
1670	Suicide by poisonous gas	External causes
1680	Suicide by hanging or strangulation	External causes
1690	Suicide by drowning	External causes
1700	Suicide by firearms	External causes
1710	Suicide by cutting or piercing instruments	External causes
1720	Suicide by jumping from high place	External causes
1730	Suicide by crushing	External causes
1740	Suicide by other means	External causes
1750	Food poisoning	Diarrhoea
1760	Poisoning by venomous animals	External causes
1770	Other acute accidental poisoning (not by gas)	External causes
1780	Conflagration	External causes
1790	Accidental burns (conflagration excepted)	External causes
1800	Accidental mechanical suffocation	External causes
1810	Accidental absorption of irrespirable or poisonous gas	External causes
1820	Accidental drowning	External causes
1830	Accidental injury by firearms	External causes
1840	Accidental injury by cutting or piercing instruments	External causes
1850	Accidental injury by fall	External causes
1860	Accidental injury in mining and quarrying	External causes
1870	Accidental injury by machinery	External causes
1880	Accidental injury by other forms of crushing (road vehicles, on railways, etc.)	External causes
1890	Injury by animals (poisoning by venomous animals excepted)	External causes
1900	Wounds of war	External causes
1920	Hunger or thirst	External causes
1930	Excessive cold	External causes
1940	Excessive heat	External causes
1950	Lightning	External causes
1960	Electricity (lightning excepted)	External causes
1970	Homicide by firearms	External causes
1980	Homicide by cutting or piercing instruments	External causes
1990	Homicide by other means	External causes
2010	Fracture (cause not specified)	External causes
2020	Other and unstated forms of accidental violence; Execution	External causes
2030	Violent deaths of unstated nature (i.e. accidental, suicidal, etc.) and cause	External causes
2040	Sudden death	Ill defined
2051	Heart failure (age 1-70)	Circulatory
2052	Other ill-defined causes	Ill defined
2053	Cause not specified	Ill defined

## Sheet: 1931
icd4	cause	histcat
10	Typhoid fever	Diarrhoea
20	Paratyphoid fevers	Diarrhoea
40	Relapsing fever (Spirillum Obermeieri)	Infectious
50	Undulant fever	Infectious
60	Small-pox	Infectious
70	Measles	Infectious
80	Scarlet fever	Infectious
90	Whooping cough	Infectious
100	Diphtheria	Infectious
111	Influenza with respiratory complications, with pneumonic complications	Respiratory
112	Influenza with respiratory complications, with other respiratory complications	Respiratory
113	Influenza without respiratory complications, with non-respiratory complications	Respiratory
114	Influenza without respiratory complications, without stated complications	Respiratory
131	Amoebic dysentery	Diarrhoea
132	Bacillary dysentery	Diarrhoea
133	Other or unspecified dysentery	Diarrhoea
150	Erysipelas	Infectious
161	Acute poliomyelitis	Infectious
162	Acute polioencephalitis	Infectious
170	Encephalitis lethargica	Infectious
180	Cerebro-spinal fever	Nervous system
190	Glanders	Infectious
200	Anthrax	Infectious
220	Tetanus	Infectious
230	Tuberculosis of the respiratory system	Tuberculosis
240	Tuberculosis of the central nervous system	Tuberculosis
250	Tuberculosis of the intestines and peritoneum	Tuberculosis
260	Tuberculosis of the vertebral column	Tuberculosis
270	Tuberculosis of the other bones and joints	Tuberculosis
280	Tuberculosis of the skin and subcutaneous tissues	Tuberculosis
290	Tuberculosis of the lymphatic system (abdominal and bronchial glands excepted)	Tuberculosis
300	Tuberculosis of the genito-urinary system	Tuberculosis
311	Tuberculosis of the adrenals	Tuberculosis
312	Tuberculosis of the other sites	Tuberculosis
321	Acute disseminated tuberculosis	Tuberculosis
322	Chronic disseminated tuberculosis	Tuberculosis
323	Disseminated tuberculosis not distinguished as acute or chronic	Tuberculosis
330	Leprosy	Infectious
341	Congenital syphilis	Infectious
342	Acquired or unspecified syphilis	Infectious
351	Gonorrhoeal or purulent ophthalmia	Infectious
352	Other venereal diseases	Infectious
361	Septicaemia	Infectious
362	Pyaemia	Infectious
363	Gas gangrene	Infectious
380	Malaria	Infectious
390	Other diseases due to protozoa	Infectious
411	Hydatid cysts of liver	Infectious
412	Hydatid cysts of other organs	Infectious
420	Other diseases due to helminths	Infectious
431	Actinomycosis	Infectious
432	Other mycoses	Infectious
441	Vaccinia	Infectious
442	Other sequelae of vaccination	Infectious
443	German measles	Infectious
444	Varicella	Infectious
445	Mumps	Infectious
446	Pink disease	Infectious
450	Cancer of the buccal cavity and pharynx	Neoplasms
460	Cancer of the digestive organs and peritoneum	Neoplasms
470	Cancer of the respiratory organs	Neoplasms
480	Cancer of the uterus	Neoplasms
490	Cancer of the other female genital organs	Neoplasms
500	Cancer of the breast	Neoplasms
510	Cancer of the male genito-urinary organs	Neoplasms
520	Cancer of the skin	Neoplasms
530	Cancer of the other or unspecified organs	Neoplasms
541	Non-malignant tumours of the female genital organs	Neoplasms
542	Non-malignant tumours of the other sites	Neoplasms
551	Tumours of undetermined nature of the female genital organs	Neoplasms
552	Tumours of undetermined nature of the other sites	Neoplasms
560	Rheumatic fever	Circulatory
571	Chronic rheumatism	Other
572	Rheumatoid arthritis, Osteo-arthritis	Other
580	Gout	Other
590	Diabetes	Other
600	Scurvy	Other
610	Beri-beri	Other
620	Pellagra	Other
631	Rickets	Other
632	Spinal curvatures of undetermined nature	Other
640	Osteomalacia	Other
651	Infantilism	Ill defined
652	Other diseases of the pituitary gland	Other
661	Simple goitre	Other
662	Exophthalmic goitre	Other
663	Myxoedema, Cretinism	Other
664	Tetany	Other
665	Other diseases of the thyroid and parathyroid glands	Other
670	Diseases of the thymus	Other
680	Diseases of the adrenals	Other
691	Amyloid disease of unstated origin	Other
692	Other general diseases	Other
701	Purpura	Other
702	Haemophilia	Other
711	Pernicious anaemia	Other
712	Splenic anaemia	Other
713	Other anaemias and chlorosis	Other
721	Leukaemia	Neoplasms
722	Aleukaemia (Lymphadenoma)	Neoplasms
731	Banti's disease	Digestive
732	Other diseases of the spleen	Other
740	Other diseases of the blood and blood-forming organs	Other
750	Alcoholism (acute or chronic)	Other
760	Chronic poisoning by other organic substances	External causes
771	Occupational lead poisoning	External causes
772	Other chronic poisoning by mineral substances	External causes
781	Cerebral abscess	Nervous system
782	Other encephalitis	Nervous system
790	Meningitis	Nervous system
800	Tabes dorsalis (locomotor ataxy)	Infectious
811	Progressive muscular atrophy	Nervous system
812	Sub-acute combined sclerosis	Other
813	Myelitis of unstated origin	Nervous system
814	Other diseases of the spinal cord	Nervous system
821	Cerebral haemorrhage so returned	Circulatory
822	Apoplexy (lesion unstated)	Circulatory
823	Cerebral embolism	Circulatory
824	Cerebral thrombosis	Circulatory
825	Cerebral softening	Nervous system
826	Hemiplegia	Nervous system
827	Other paralyses of unstated origin	Nervous system
830	General paralysis of the insane	Infectious
841	Dementia praecox	Old age
842	Other forms of insanity	Other
850	Epilepsy	Nervous system
860	Infantile convulsions (age under 5 years)	Ill defined
871	Chorea	Nervous system
872	Neuritis, Neuralgia	Other
873	Paralysis agitans	Nervous system
874	Disseminated sclerosis	Nervous system
875	Other diseases of the nervous system	Nervous system
880	Diseases of the eye and annexa	Other
891	Otitis, and other diseases of the ear	Other
892	Diseases of the mastoid sinus	Other
900	Pericarditis	Circulatory
911	Malignant endocarditis	Circulatory
912	Other acute endocarditis	Circulatory
921	Aortic valve disease	Circulatory
922	Mitral valve disease	Circulatory
923	Aortic and mitral valve disease	Circulatory
924	Endocarditis, not returned as acute or chronic	Circulatory
925	Other or unspecified valve disease	Circulatory
931	Acute myocarditis	Circulatory
932	Fatty heart	Circulatory
933	Cardio-vascular degeneration	Circulatory
934	Other myocardial degeneration	Circulatory
935	Myocarditis, not returned as acute or chronic	Circulatory
940	Diseases of the coronary arteries, Angina pectoris	Circulatory
951	Disordered action of heart	Circulatory
952	Dilatation of heart (cause unspecified)	Circulatory
953	Heart disease (undefined)	Circulatory
960	Aneurysm	Circulatory
971	Arterio-sclerosis, with cerebral haemorrhage	Circulatory
972	Arterio-sclerosis, with record of other cerebral vascular lesion	Circulatory
973	Arterio-sclerosis, without record of cerebral vascular lesion	Circulatory
981	Senile gangrene	Circulatory
982	Other gangrene	Circulatory
990	Other diseases of the arteries	Circulatory
1001	Varix	Circulatory
1002	Other diseases of the veins	Circulatory
1010	Diseases of the lymphatic system (lymphangitis, etc.)	Circulatory
1020	Abnormalities of blood-pressure	Circulatory
1030	Other diseases of the circulatory system	Circulatory
1041	Diseases of the nose	Respiratory
1042	Diseases of the accessory nasal sinuses	Respiratory
1051	Laryngismus stridulus	Respiratory
1052	Laryngitis	Respiratory
1053	Other diseases of the larynx	Respiratory
1061	Acute bronchitis	Respiratory
1062	Chronic bronchitis	Respiratory
1063	Bronchitis, not distinguished as acute or chronic	Respiratory
1070	Broncho-pneumonia	Respiratory
1080	Lobar pneumonia	Respiratory
1090	Pneumonia (not otherwise defined)	Respiratory
1101	Empyema	Respiratory
1102	Other pleurisy	Respiratory
1111	Hypostatic congestion of lungs	Respiratory
1112	Other congestion and haemorrhagic infarct of lung, etc.	Respiratory
1120	Asthma	Respiratory
1130	Pulmonary emphysema	Respiratory
1141	Chronic interstitial pneumonia, including occupational diseases of the lung	Respiratory
1142	Gangrene of the lung	Respiratory
1143	Other diseases of the respiratory system	Respiratory
1151	Diseases of the teeth and gums	Digestive
1152	Ludwig's angina	Digestive
1153	Diseases of the tonsils	Respiratory
1154	Other diseases of the buccal cavity, pharynx, etc.	Respiratory
1160	Diseases of the oesophagus	Digestive
1171	Ulcer of the stomach	Digestive
1172	Ulcer of the duodenum	Digestive
1181	Inflammation of the stomach	Digestive
1182	Other diseases of the stomach	Digestive
1191	Colitis (age under two)	Digestive
1192	Other diarrhoea and enteritis (age under two)	Diarrhoea
1193	Ulceration of intestines (age under two)	Digestive
1210	Appendicitis	Digestive
1221	Strangulated hernia	Digestive
1222	Hernia not returned as strangulated	Digestive
1223	Intestinal obstruction	Digestive
1231	Constipation, Intestinal stasis	Digestive
1232	Diverticulitis	Digestive
1233	Other diseases of the intestines	Digestive
1241	Cirrhosis of the liver returned as alcoholic	Digestive
1242	Cirrhosis of the liver not returned as alcoholic	Digestive
1251	Acute yellow atrophy	Digestive
1252	Other diseases of the liver	Digestive
1261	Biliary calculi with cholecystitis	Digestive
1262	Biliary calculi without mention of cholecystitis	Digestive
1271	Cholecystitis, without record of biliary calculi	Digestive
1272	Other diseases of the gall bladder and ducts	Digestive
1280	Diseases of the pancreas	Digestive
1290	Peritonitis, without stated cause	Digestive
1300	Acute nephritis	Genitourinary
1310	Chronic nephritis	Genitourinary
1320	Nephritis, not stated to be acute or chronic	Genitourinary
1331	Pyelitis	Genitourinary
1332	Other diseases of the kidney and annexa	Genitourinary
1341	Calculi of kidney and ureter	Genitourinary
1342	Calculi of the bladder	Genitourinary
1343	Calculi of unstated site	Genitourinary
1351	Cystitis	Genitourinary
1352	Other diseases of the bladder	Genitourinary
1361	Stricture of the urethra	Genitourinary
1362	Other diseases of the urethra, etc.	Genitourinary
1370	Diseases of the prostate	Genitourinary
1380	Diseases of the male genital organs	Genitourinary
1391	Diseases of the ovary	Genitourinary
1392	Diseases of the fallopian tube	Genitourinary
1393	Diseases of the parametrium	Genitourinary
1394	Diseases of the uterus	Genitourinary
1395	Diseases of the breast	Genitourinary
1396	Other diseases of the female genital organs	Genitourinary
1400	Post-abortive sepsis	Childbirth
1411	Haemorrhage following abortion	Childbirth
1412	Abortion without record of haemorrhage	Childbirth
1420	Ectopic gestation	Childbirth
1430	Other accidents of pregnancy	Childbirth
1441	Placenta praevia	Childbirth
1442	Other puerperal haemorrhage	Childbirth
1451	Puerperal septicaemia and pyaemia not returned as post-abortion	Childbirth
1452	Puerperal tetanus not returned as post-abortion	Childbirth
1460	Puerperal albuminuria and convulsions	Childbirth
1470	Other toxaemias of pregnancy	Childbirth
1481	Puerperal phlegmasia alba dolens not returned as septic	Childbirth
1482	Puerperal embolism and sudden death	Childbirth
1490	Other accidents of childbirth	Childbirth
1501	Puerperal insanity	Other
1502	Puerperal diseases of the breast	Childbirth
1503	Childbirth (unqualified)	Childbirth
1510	Carbuncle, Boil	Other
1521	Cellulitis	Other
1522	Acute abscess	Other
1530	Other diseases of the skin and its annexa	Other
1540	Acute infective osteomyelitis and periostitis	Other
1550	Other diseases of the bones	Other
1561	Diseases of the joints	Other
1562	Diseases of other organs of locomotion	Other
1571	Congenital hydrocephalus	Perinatal & congenital
1572	Spina bifida and meningocele	Perinatal & congenital
1573	Congenital malformation of heart	Perinatal & congenital
1574	Monstrosities	Perinatal & congenital
1575	Congenital pyloric stenosis	Perinatal & congenital
1576	Cleft palate, Harelip	Perinatal & congenital
1577	Imperforate anus	Perinatal & congenital
1578	Other stated congenital malformations	Perinatal & congenital
1579	Congenital malformation, unspecified	Perinatal & congenital
1580	Congenital debility	Perinatal & congenital
1590	Premature birth	Perinatal & congenital
1601	Injury at birth with mention of Caesarean section	Perinatal & congenital
1602	Injury at birth without mention of Caesarean section	Perinatal & congenital
1611	Atelectasis	Perinatal & congenital
1612	Icterus neonatorum	Perinatal & congenital
1613	Disease of the Umbilicus	Perinatal & congenital
1614	Pemphicus neonatorum	Perinatal & congenital
1615	Other diseases peculiar to early infancy	Perinatal & congenital
1621	Senile dementia	Old age
1622	Other forms of senile decay	Old age
1630	Suicide by solid or liquid poisons and corrosive substances	External causes
1640	Suicide by poisonous gas	External causes
1650	Suicide by hanging or strangulation	External causes
1660	Suicide by drowning	External causes
1670	Suicide by firearms	External causes
1680	Suicide by cutting or piercing instruments	External causes
1690	Suicide by jumping from high places	External causes
1700	Suicide by crushing	External causes
1710	Suicide by other means	External causes
1730	Homicide by firearms	External causes
1740	Homicide by cutting or piercing instruments	External causes
1750	Homicide by other means	External causes
1760	Attack by venomous animals	External causes
1770	Food poisoning	Diarrhoea
1780	Accidental absorption of irrespirable or poisonous gas	External causes
1790	Other acute accidental poisoning (not by gas)	External causes
1800	Conflagration	External causes
1810	Accidental burns (conflagration excepted)	External causes
1820	Accidental mechanical suffocation	External causes
1830	Accidental drowning	External causes
1840	Accidental injury by firearms	External causes
1850	Accidental injury by cutting or piercing instruments	External causes
1860	Accidental injury by fall, crushing, etc.	External causes
1880	Injury by animals (poisoning by venomous animals excepted)	External causes
1890	Hunger or thirst	External causes
1900	Excessive cold	External causes
1910	Excessive heat	External causes
1920	Lightning	External causes
1930	Electricity (lightning excepted)	External causes
1941	Inattention at birth	Perinatal & congenital
1942	Other and unstated forms of accidental violence	External causes
1950	Violent deaths of unstated nature (i.e. accidental, suicidal, etc.)	External causes
1960	Wounds of war	External causes
1980	Execution	External causes
1990	Sudden death	Ill defined
2001	Heart failure	Circulatory
2002	Other ill-defined causes	Ill defined
2003	Cause not specified	Ill defined

## Sheet: 1939
icd4	cause	histcat
10	Typhoid fever	Diarrhoea
20	Paratyphoid fevers	Diarrhoea
50	Undulant fever	Infectious
70	Measles	Infectious
80	Scarlet fever	Infectious
90	Whooping cough	Infectious
100	Diphtheria	Infectious
111	Influenza with respiratory complications, with pneumonic complications	Respiratory
112	Influenza with respiratory complications, with other respiratory complications	Respiratory
113	Influenza without respiratory complications, with non-respiratory complications	Respiratory
114	Influenza without respiratory complications, without stated complications	Respiratory
131	Amoebic dysentery	Diarrhoea
132	Bacillary dysentery	Diarrhoea
133	Other or unspecified dysentery	Diarrhoea
150	Erysipelas	Infectious
161	Acute poliomyelitis	Infectious
162	Acute polioencephalitis	Infectious
170	Encephalitis lethargica	Infectious
180	Cerebro-spinal fever	Nervous system
200	Anthrax	Infectious
220	Tetanus	Infectious
230	Tuberculosis of the respiratory system	Tuberculosis
240	Tuberculosis of the central nervous system	Tuberculosis
250	Tuberculosis of the intestines and peritoneum	Tuberculosis
260	Tuberculosis of the vertebral column	Tuberculosis
270	Tuberculosis of the other bones and joints	Tuberculosis
280	Tuberculosis of the skin and subcutaneous tissues	Tuberculosis
290	Tuberculosis of the lymphatic system (abdominal and bronchial glands excepted)	Tuberculosis
300	Tuberculosis of the genito-urinary system	Tuberculosis
311	Tuberculosis of the adrenals	Tuberculosis
312	Tuberculosis of the other sites	Tuberculosis
321	Acute disseminated tuberculosis	Tuberculosis
322	Chronic disseminated tuberculosis	Tuberculosis
323	Disseminated tuberculosis not distinguished as acute or chronic	Tuberculosis
330	Leprosy	Infectious
341	Congenital syphilis	Infectious
342	Acquired or unspecified syphilis	Infectious
351	Gonorrhoeal or purulent ophthalmia	Infectious
352	Other venereal diseases	Infectious
361	Septicaemia	Infectious
362	Pyaemia	Infectious
363	Gas gangrene	Infectious
380	Malaria	Infectious
390	Other diseases due to protozoa	Infectious
411	Hydatid cysts of liver	Infectious
412	Hydatid cysts of other organs	Infectious
420	Other diseases due to helminths	Infectious
431	Actinomycosis	Infectious
432	Other mycoses	Infectious
441	Vaccinia	Infectious
442	Other sequelae of vaccination	Infectious
443	German measles	Infectious
444	Varicella	Infectious
445	Mumps	Infectious
446	Pink disease	Infectious
447	Other infectious or parasitic diseases	Infectious
450	Cancer of the buccal cavity and pharynx	Neoplasms
460	Cancer of the digestive organs and peritoneum	Neoplasms
470	Cancer of the respiratory organs	Neoplasms
480	Cancer of the uterus	Neoplasms
490	Cancer of the other female genital organs	Neoplasms
500	Cancer of the breast	Neoplasms
510	Cancer of the male genito-urinary organs	Neoplasms
520	Cancer of the skin	Neoplasms
530	Cancer of the other or unspecified organs	Neoplasms
541	Non-malignant tumours of the female genital organs	Neoplasms
542	Non-malignant tumours of the other sites	Neoplasms
551	Tumours of undetermined nature of the female genital organs	Neoplasms
552	Tumours of undetermined nature of the other sites	Neoplasms
560	Rheumatic fever	Circulatory
571	Chronic rheumatism	Other
572	Rheumatoid arthritis, Osteo-arthritis	Other
580	Gout	Other
590	Diabetes	Other
600	Scurvy	Other
610	Beri-beri	Other
620	Pellagra	Other
631	Rickets	Other
632	Spinal curvatures of undetermined nature	Other
640	Osteomalacia	Other
651	Infantilism	Ill defined
652	Other diseases of the pituitary gland	Other
661	Simple goitre	Other
662	Exophthalmic goitre	Other
663	Myxoedema, Cretinism	Other
664	Tetany	Other
665	Other diseases of the thyroid and parathyroid glands	Other
670	Diseases of the thymus	Other
680	Diseases of the adrenals	Other
691	Amyloid disease of unstated origin	Other
692	Other general diseases	Other
701	Purpura	Other
702	Haemophilia	Other
711	Pernicious anaemia	Other
712	Splenic anaemia	Other
713	Other anaemias and chlorosis	Other
721	Leukaemia	Neoplasms
722	Aleukaemia (Lymphadenoma)	Neoplasms
723		Neoplasms
731	Banti's disease	Digestive
732	Other diseases of the spleen	Other
740	Other diseases of the blood and blood-forming organs	Other
750	Alcoholism (acute or chronic)	Other
760	Chronic poisoning by other organic substances	External causes
771	Occupational lead poisoning	External causes
772	Other chronic poisoning by mineral substances	External causes
781	Cerebral abscess	Nervous system
782	Other encephalitis	Nervous system
790	Meningitis	Nervous system
800	Tabes dorsalis (locomotor ataxy)	Infectious
811	Progressive muscular atrophy	Nervous system
812	Sub-acute combined sclerosis	Other
813	Myelitis of unstated origin	Nervous system
814	Other diseases of the spinal cord	Nervous system
821	Cerebral haemorrhage so returned	Circulatory
822	Apoplexy (lesion unstated)	Circulatory
823	Cerebral embolism	Circulatory
824	Cerebral thrombosis	Circulatory
825	Cerebral softening	Nervous system
826	Hemiplegia	Nervous system
827	Other paralyses of unstated origin	Nervous system
830	General paralysis of the insane	Infectious
841	Dementia praecox	Old age
842	Other forms of insanity	Other
850	Epilepsy	Nervous system
860	Infantile convulsions (age under 5 years)	Ill defined
871	Chorea	Nervous system
872	Neuritis, Neuralgia	Other
873	Paralysis agitans	Nervous system
874	Disseminated sclerosis	Nervous system
875	Other diseases of the nervous system	Nervous system
880	Diseases of the eye and annexa	Other
891	Otitis, and other diseases of the ear	Other
892	Diseases of the mastoid sinus	Other
900	Pericarditis	Circulatory
911	Malignant endocarditis	Circulatory
912	Other acute endocarditis	Circulatory
921	Aortic valve disease	Circulatory
922	Mitral valve disease	Circulatory
923	Aortic and mitral valve disease	Circulatory
924	Endocarditis, not returned as acute or chronic	Circulatory
925	Other or unspecified valve disease	Circulatory
931	Acute myocarditis	Circulatory
932	Fatty heart	Circulatory
933	Cardio-vascular degeneration	Circulatory
934	Other myocardial degeneration	Circulatory
935	Myocarditis, not returned as acute or chronic	Circulatory
940	Diseases of the coronary arteries, Angina pectoris	Circulatory
951	Disordered action of heart	Circulatory
952	Dilatation of heart (cause unspecified)	Circulatory
953	Heart disease (undefined)	Circulatory
960	Aneurysm	Circulatory
971	Arterio-sclerosis, with cerebral haemorrhage	Circulatory
972	Arterio-sclerosis, with record of other cerebral vascular lesion	Circulatory
973	Arterio-sclerosis, without record of cerebral vascular lesion	Circulatory
981	Senile gangrene	Circulatory
982	Other gangrene	Circulatory
990	Other diseases of the arteries	Circulatory
1001	Varix	Circulatory
1002	Other diseases of the veins	Circulatory
1010	Diseases of the lymphatic system (lymphangitis, etc.)	Circulatory
1020	Abnormalities of blood-pressure	Circulatory
1030	Other diseases of the circulatory system	Circulatory
1041	Diseases of the nose	Respiratory
1042	Diseases of the accessory nasal sinuses	Respiratory
1051	Laryngismus stridulus	Respiratory
1052	Laryngitis	Respiratory
1053	Other diseases of the larynx	Respiratory
1061	Acute bronchitis	Respiratory
1062	Chronic bronchitis	Respiratory
1063	Bronchitis, not distinguished as acute or chronic	Respiratory
1070	Broncho-pneumonia	Respiratory
1080	Lobar pneumonia	Respiratory
1090	Pneumonia (not otherwise defined)	Respiratory
1101	Empyema	Respiratory
1102	Other pleurisy	Respiratory
1111	Hypostatic congestion of lungs	Respiratory
1112	Other congestion and haemorrhagic infarct of lung, etc.	Respiratory
1120	Asthma	Respiratory
1130	Pulmonary emphysema	Respiratory
1141	Chronic interstitial pneumonia, including occupational diseases of the lung	Respiratory
1142	Gangrene of the lung	Respiratory
1143	Other diseases of the respiratory system	Respiratory
1151	Diseases of the teeth and gums	Digestive
1152	Ludwig's angina	Digestive
1153	Diseases of the tonsils	Respiratory
1154	Other diseases of the buccal cavity, pharynx, etc.	Respiratory
1160	Diseases of the oesophagus	Digestive
1171	Ulcer of the stomach	Digestive
1172	Ulcer of the duodenum	Digestive
1181	Inflammation of the stomach	Digestive
1182	Other diseases of the stomach	Digestive
1191	Colitis (age under two)	Digestive
1192	Other diarrhoea and enteritis (age under two)	Diarrhoea
1193	Ulceration of intestines (age under two)	Digestive
1210	Appendicitis	Digestive
1221	Strangulated hernia	Digestive
1222	Hernia not returned as strangulated	Digestive
1223	Intestinal obstruction	Digestive
1231	Constipation, Intestinal stasis	Digestive
1232	Diverticulitis	Digestive
1233	Other diseases of the intestines	Digestive
1241	Cirrhosis of the liver returned as alcoholic	Digestive
1242	Cirrhosis of the liver not returned as alcoholic	Digestive
1251	Acute yellow atrophy	Digestive
1252	Other diseases of the liver	Digestive
1261	Biliary calculi with cholecystitis	Digestive
1262	Biliary calculi without mention of cholecystitis	Digestive
1271	Cholecystitis, without record of biliary calculi	Digestive
1272	Other diseases of the gall bladder and ducts	Digestive
1280	Diseases of the pancreas	Digestive
1290	Peritonitis, without stated cause	Digestive
1300	Acute nephritis	Genitourinary
1310	Chronic nephritis	Genitourinary
1320	Nephritis, not stated to be acute or chronic	Genitourinary
1331	Pyelitis	Genitourinary
1332	Other diseases of the kidney and annexa	Genitourinary
1341	Calculi of kidney and ureter	Genitourinary
1342	Calculi of the bladder	Genitourinary
1343	Calculi of unstated site	Genitourinary
1351	Cystitis	Genitourinary
1352	Other diseases of the bladder	Genitourinary
1361	Stricture of the urethra	Genitourinary
1362	Other diseases of the urethra, etc.	Genitourinary
1370	Diseases of the prostate	Genitourinary
1380	Diseases of the male genital organs	Genitourinary
1391	Diseases of the ovary	Genitourinary
1392	Diseases of the fallopian tube	Genitourinary
1393	Diseases of the parametrium	Genitourinary
1394	Diseases of the uterus	Genitourinary
1395	Diseases of the breast	Genitourinary
1396	Other diseases of the female genital organs	Genitourinary
1400	Post-abortive sepsis	Childbirth
1411	Haemorrhage following abortion	Childbirth
1412	Abortion without record of haemorrhage	Childbirth
1420	Ectopic gestation	Childbirth
1430	Other accidents of pregnancy	Childbirth
1441	Placenta praevia	Childbirth
1442	Other puerperal haemorrhage	Childbirth
1451	Puerperal septicaemia and pyaemia not returned as post-abortion	Childbirth
1452	Puerperal tetanus not returned as post-abortion	Childbirth
1460	Puerperal albuminuria and convulsions	Childbirth
1470	Other toxaemias of pregnancy	Childbirth
1481	Puerperal phlegmasia alba dolens not returned as septic	Childbirth
1482	Puerperal embolism and sudden death	Childbirth
1490	Other accidents of childbirth	Childbirth
1501	Puerperal insanity	Other
1502	Puerperal diseases of the breast	Childbirth
1503	Childbirth (unqualified)	Childbirth
1510	Carbuncle, Boil	Other
1521	Cellulitis	Other
1522	Acute abscess	Other
1530	Other diseases of the skin and its annexa	Other
1540	Acute infective osteomyelitis and periostitis	Other
1550	Other diseases of the bones	Other
1561	Diseases of the joints	Other
1562	Diseases of other organs of locomotion	Other
1571	Congenital hydrocephalus	Perinatal & congenital
1572	Spina bifida and meningocele	Perinatal & congenital
1573	Congenital malformation of heart	Perinatal & congenital
1574	Monstrosities	Perinatal & congenital
1575	Congenital pyloric stenosis	Perinatal & congenital
1576	Cleft palate, Harelip	Perinatal & congenital
1577	Imperforate anus	Perinatal & congenital
1578	Other stated congenital malformations	Perinatal & congenital
1579	Congenital malformation, unspecified	Perinatal & congenital
1580	Congenital debility	Perinatal & congenital
1590	Premature birth	Perinatal & congenital
1601	Injury at birth with mention of Caesarean section	Perinatal & congenital
1602	Injury at birth without mention of Caesarean section	Perinatal & congenital
1611	Atelectasis	Perinatal & congenital
1612	Icterus neonatorum	Perinatal & congenital
1613	Disease of the Umbilicus	Perinatal & congenital
1614	Pemphicus neonatorum	Perinatal & congenital
1615	Other diseases peculiar to early infancy	Perinatal & congenital
1621	Senile dementia	Old age
1622	Other forms of senile decay	Old age
1630	Suicide by solid or liquid poisons and corrosive substances	External causes
1640	Suicide by poisonous gas	External causes
1650	Suicide by hanging or strangulation	External causes
1660	Suicide by drowning	External causes
1670	Suicide by firearms	External causes
1680	Suicide by cutting or piercing instruments	External causes
1690	Suicide by jumping from high places	External causes
1700	Suicide by crushing	External causes
1710	Suicide by other means	External causes
1730	Homicide by firearms	External causes
1740	Homicide by cutting or piercing instruments	External causes
1750	Homicide by other means	External causes
1760	Attack by venomous animals	External causes
1770	Food poisoning	Diarrhoea
1780	Accidental absorption of irrespirable or poisonous gas	External causes
1790	Other acute accidental poisoning (not by gas)	External causes
1800	Conflagration	External causes
1810	Accidental burns (conflagration excepted)	External causes
1820	Accidental mechanical suffocation	External causes
1830	Accidental drowning	External causes
1840	Accidental injury by firearms	External causes
1850	Accidental injury by cutting or piercing instruments	External causes
1860	Accidental injury by fall, crushing, etc.	External causes
1880	Injury by animals (poisoning by venomous animals excepted)	External causes
1890	Hunger or thirst	External causes
1900	Excessive cold	External causes
1910	Excessive heat	External causes
1920	Lightning	External causes
1930	Electricity (lightning excepted)	External causes
1941	Inattention at birth	Perinatal & congenital
1942	Other and unstated forms of accidental violence	External causes
1950	Violent deaths of unstated nature (i.e. accidental, suicidal, etc.)	External causes
1960	Wounds of war	External causes
1980	Execution	External causes
1990	Sudden death	Ill defined
2001	Heart failure	Circulatory
2002	Other ill-defined causes	Ill defined
2003	Cause not specified	Ill defined

## Sheet: 1951
icd6	cause	histcat
10	Respiratory tuberculosis with mention of occupational disease of lung	Tuberculosis
20	Pulmonary tuberculosis	Tuberculosis
30	Pleural tuberculosis	Tuberculosis
31	Pleural tuberculosis	Tuberculosis
40	Primary tuberculosis complex with symptoms	Tuberculosis
50	Tracheobronchial glandular tuberculosis with symptoms	Tuberculosis
70	Other respiratory tuberculosis	Tuberculosis
80	Tuberculosis, unspecified site	Tuberculosis
100	Tuberculosis of meninges and central nervous system	Tuberculosis
110	Tuberculosis of intestines, peritoneum, and mesenteric glands	Tuberculosis
120	Tuberculosis of bones and joints, active or unspecified	Tuberculosis
121	Tuberculosis of bones and joints, active or unspecified	Tuberculosis
130	Late effects of tuberculosis of bones and joints	Tuberculosis
140	Tuberculosis of skin and subcutaneous cellular tissue	Tuberculosis
150	Tuberculosis of lymphatic system	Tuberculosis
160	Tuberculosis of genito-urinary system	Tuberculosis
170	Tuberculosis of adrenal glands	Tuberculosis
180	Tuberculosis of other organs	Tuberculosis
190	Disseminated tuberculosis	Tuberculosis
192	Disseminated tuberculosis	Tuberculosis
200	Congenital syphilis	Perinatal & congenital
210	Early syphilis	Infectious
220	Aneurysm of aorta	Circulatory
230	Other cardiovascular syphilis	Infectious
240	Tabes dorsalis	Infectious
250	General paralysis of insane	Infectious
260	Other syphilis of central nervous system	Infectious
270	Other forms of late syphilis	Infectious
290	Syphilis, unqualified	Infectious
300	Acute or unspecified gonorrhoea	Infectious
310	Chronic gonococcal infection of genito-urinary system	Infectious
340	Gonococcal infection of other sites	Infectious
350	Late effects of gonococcal infection	Infectious
400	Typhoid fever	Infectious
410	Paratyphoid fever	Infectious
420	Other Salmonella infections	Infectious
440	Brucellosis (undulant fever)	Infectious
450	Bacillary dysentery	Diarrhoea
460	Amoebiasis	Diarrhoea
480	Unspecified forms of dysentery	Diarrhoea
490	Food poisoning (infection and intoxication)	Diarrhoea
500	Scarlet fever	Infectious
510	Streptococcal sore throat	Infectious
520	Erysipelas	Infectious
530	Septicaemia and pyaemia	Infectious
540	Bacterial toxaemia	Infectious
550	Diphtheria	Infectious
560	Whooping cough	Infectious
570	Meningococcal infections	Infectious
600	Leprosy	Infectious
610	Tetanus	Infectious
620	Anthrax	Infectious
630	Gas gangrene	Infectious
640	Other bacterial diseases	Infectious
700	Vincent's infection	Infectious
720	Leptospirosis	Infectious
800	Acute poliomyelitis	Infectious
801	Acute poliomyelitis	Infectious
803	Acute poliomyelitis	Infectious
810	Late effects of acute poliomyelitis	Infectious
820	Acute infectious encephalitis	Infectious
830	Late effects of acute infectious encephalitis	Infectious
840	Smallpox	Infectious
850	Measles	Infectious
860	Rubella (German measles)	Infectious
870	Chickenpox	Infectious
880	Herpes zoster	Infectious
890	Mumps	Infectious
920	Infectious hepatitis	Infectious
930	Glandular fever (infectious mononucleosis)	Infectious
960	Other diseases attributable to viruses	Infectious
1100	Vivax malaria (benign tertian)	Infectious
1120	Falciparum malaria (malignant tertian)	Infectious
1150	Blackwater fever	Infectious
1160	Other and unspecified forms of malaria	Infectious
1200	Leishmaniasis	Infectious
1220	Other protozoal diseases	Infectious
1250	Hydatid disease	Infectious
1260	Other cestode infestation	Infectious
1300	Infestation with worms of other, mixed and unspecified type	Infectious
1310	Dermatophytosis	Infectious
1320	Actinomycosis	Infectious
1340	Other fungus infections	Infectious
1350	Scabies	Infectious
1380	Other infective and parasitic diseases	Infectious
1400	Malignant neoplasm of lip	Neoplasms
1410	Malignant neoplasm of tongue	Neoplasms
1420	Malignant neoplasm of salivary gland	Neoplasms
1430	Malignant neoplasm of floor of mouth	Neoplasms
1440	Malignant neoplasm of other parts of mouth and mouth unspecified	Neoplasms
1450	Malignant neoplasm of oral mesopharynx	Neoplasms
1460	Malignant neoplasm of nasopharynx	Neoplasms
1470	Malignant neoplasm of hypopharynx	Neoplasms
1480	Malignant neoplasm of pharynx, unspecified	Neoplasms
1500	Malignant neoplasm of oesophagus	Neoplasms
1510	Malignant neoplasm of stomach	Neoplasms
1520	Malignant neoplasm of small intestine, including duodenum	Neoplasms
1530	Malignant neoplasm of large intestine, except rectum	Neoplasms
1540	Malignant neoplasm of rectum	Neoplasms
1550	Malignant neoplasm of biliary passages and of liver (stated to be primary site)	Neoplasms
1560	Malignant neoplasm of liver (secondary and unspecified)	Neoplasms
1570	Malignant neoplasm of pancreas	Neoplasms
1580	Malignant neoplasm of peritoneum	Neoplasms
1590	Malignant neoplasm of unspec. digestive organs	Neoplasms
1600	Malignant neoplasm of nose, nasal cavities, middle ear, and accessory sinuses	Neoplasms
1610	Malignant neoplasm of larynx	Neoplasms
1620	Malignant neoplasm of trachea, and of bronchus and lung specified as primary	Neoplasms
1630	Malignant neoplasm of lung and of bronchus, unspecified as to whether primary or secondary	Neoplasms
1640	Malignant neoplasm of mediastinum	Neoplasms
1650	Malignant neoplasm of thoracic organs (sec.)	Neoplasms
1700	Malignant neoplasm of breast	Neoplasms
1710	Malignant neoplasm of cervix uteri	Neoplasms
1720	Malignant neoplasm of corpus uteri	Neoplasms
1730	Malignant neoplasm of other parts of uterus, inc. chorionepithelioma	Neoplasms
1740	Malignant neoplasm of uterus, unspecified	Neoplasms
1750	Malignant neoplasm of ovary, fallopian tube, and broad ligament	Neoplasms
1760	Malignant neoplasm of other and unspec. female genital organs	Neoplasms
1770	Malignant neoplasm of prostate	Neoplasms
1780	Malignant neoplasm of testis	Neoplasms
1790	Malignant neoplasm of other and unspec. male genital organs	Neoplasms
1800	Malignant neoplasm of kidney	Neoplasms
1810	Malignant neoplasm of bladder and other urinary organs	Neoplasms
1900	Malignant melanoma of skin	Neoplasms
1910	Other malignant neoplasm of skin	Neoplasms
1920	Malignant neoplasm of eye	Neoplasms
1930	Malignant neoplasm of brain and other parts of nervous system	Neoplasms
1940	Malignant neoplasm of thyroid gland	Neoplasms
1950	Malignant neoplasm of other endocrine glands	Neoplasms
1960	Malignant neoplasm of bone (incl. jaw bone)	Neoplasms
1970	Malignant neoplasm of connective tissue	Neoplasms
1980	Secondary and unspec. malignant neoplasm of lymph nodes	Neoplasms
1990	Malignant neoplasm of other and unspecified sites	Neoplasms
2000	Lymphosarcoma and reticulosarcoma	Neoplasms
2010	Hodgkin's disease	Neoplasms
2020	Other forms of lymphoma (reticulosis)	Neoplasms
2030	Multiple myeloma (plasmocytoma)	Neoplasms
2040	Leukaemia and aleukaemia	Neoplasms
2041	Leukaemia and aleukaemia	Neoplasms
2042	Leukaemia and aleukaemia	Neoplasms
2043	Leukaemia and aleukaemia	Neoplasms
2044	Leukaemia and aleukaemia	Neoplasms
2050	Mycosis fungoides	Neoplasms
2100	Benign neoplasm of buccal cavity and pharynx	Neoplasms
2110	Benign neoplasm of other parts of digestive system	Neoplasms
2120	Benign neoplasm of respiratory system	Neoplasms
2130	Benign neoplasm of breast	Neoplasms
2140	Uterine fibromyoma	Neoplasms
2150	Other benign neoplasm of uterus	Neoplasms
2160	Benign neoplasm of ovary	Neoplasms
2170	Benign neoplasm of other female genital organs	Neoplasms
2180	Benign neoplasm of male genital organs	Neoplasms
2190	Benign neoplasm of kidney and other urinary organs	Neoplasms
2220	Other benign neoplasm of skin	Neoplasms
2230	Benign neoplasm of brain and other parts of nervous system	Neoplasms
2240	Benign neoplasm of endocrine glands	Neoplasms
2250	Benign neoplasm of bone and cartilage	Neoplasms
2260	Lipoma	Neoplasms
2270	Other benign neoplasm of muscular and connective tissue	Neoplasms
2280	Haemangioma and lymphangioma	Neoplasms
2290	Benign neoplasm of other and unspecified organs and tissues	Neoplasms
2300	Neoplasm of unspecified nature of digestive organs	Neoplasms
2310	Neoplasm of unspecified nature of respiratory organs	Neoplasms
2320	Neoplasm of unspecified nature of breast	Neoplasms
2330	Neoplasm of unspecified nature of uterus	Neoplasms
2340	Neoplasm of unspecified nature of ovary	Neoplasms
2350	Neoplasm of unspecified nature of other female genital organs	Neoplasms
2360	Neoplasm of unspecified nature of other genito-urinary organs	Neoplasms
2370	Neoplasm of unspecified nature of brain and other parts of nervous system	Neoplasms
2380	Neoplasm of unspecified nature of skin and musculo-skeletal system	Neoplasms
2390	Neoplasm of unspecified nature of other and unspecified organs	Neoplasms
2400	Hay fever	Respiratory
2410	Asthma	Respiratory
2420	Angioneurotic oedema	Respiratory
2450	Other allergic disorders	Respiratory
2500	Simple goitre	Other
2510	Non-toxic nodular goitre	Other
2520	Thyrotoxicosis with or without goitre	Other
2530	Myxoedema and cretinism	Other
2540	Other diseases of thyroid gland	Other
2600	Diabetes mellitus	Other
2700	Disorders of pancreatic internal secretion other than diabetes mellitus	Other
2710	Diseases of parathyroid gland	Other
2720	Diseases of pituitary gland	Other
2730	Diseases of thymus gland	Other
2740	Diseases of adrenal glands	Other
2770	Polyglandular dysfunction and other diseases of endocrine glands	Other
2800	Beriberi	Other
2810	Pellagra	Other
2820	Scurvy	Other
2830	Active rickets	Other
2840	Late effects of rickets	Other
2850	Osteomalacia	Other
2860	Other avitaminoses and nutritional deficiency states	Other
2870	Obesity, not specified as of endocrine origin	Other
2880	Gout	Other
2890	Other metabolic diseases	Other
2900	Pernicious and other hyperchromic anaemias	Other
2901	Pernicious and other hyperchromic anaemias	Other
2902	Pernicious and other hyperchromic anaemias	Other
2910	Iron deficiency anaemias (hypochromic anaemias)	Other
2920	Other anaemias of specified type	Other
2924	Other anaemias of specified type	Other
2930	Anaemia of unspecified type	Other
2940	Polycythaemia	Other
2950	Haemophilia	Other
2960	Purpura and other haemorrhagic conditions	Other
2970	Agranulocytosis	Other
2980	Diseases of spleen	Other
2990	Other diseases of blood and blood-forming organs	Other
3000	Schizophrenic disorders (dementia praecox)	Other
3010	Manic-depressive reaction	Other
3020	Involutional melancholia	Other
3030	Paranoia and paranoid states	Other
3040	Senile psychosis	Old age
3050	Presenile psychosis	Other
3070	Alcoholic psychosis	Other
3090	Other and unspecified psychoses	Other
3100	Anxiety reaction without mention of somatic symptoms	Other
3110	Hysterical reaction without mention of anxiety reaction	Other
3140	Neurotic-depressive reaction	Other
3160	Psychoneurosis with somatic symptoms (somatization reaction) affecting digestive system	Other
3170	Psychoneurosis with somatic symptoms (somatization reactions) affecting other systems	Other
3180	Psychoneurotic disorders, other, mixed, and unspecified types	Other
3220	Alcoholism	Other
3221	Alcoholism	Other
3222	Alcoholism	Other
3230	Other drug addiction	Other
3250	Mental deficiency	Other
3300	Subarachnoid haemorrhage	Circulatory
3310	Cerebral haemorrhage	Circulatory
3320	Cerebral embolism and thrombosis	Circulatory
3330	Spasm of cerebral arteries	Circulatory
3340	Other and ill-defined vascular lesions affecting central nervous system	Circulatory
3400	Meningitis, except meningococcal and tuberculous	Nervous system
3401	Meningitis, except meningococcal and tuberculous	Nervous system
3402	Meningitis, except meningococcal and tuberculous	Nervous system
3403	Meningitis, except meningococcal and tuberculous	Nervous system
3410	Phlebitis and thrombophlebitis of intracranial venous sinuses	Circulatory
3420	Intracranial and intraspinal abscess	Nervous system
3430	Encephalitis, myelitis, and encephalomyelitis (except acute infectious)	Nervous system
3440	Late effects of intracranial abscess or pyogenic infection	Nervous system
3450	Multiple sclerosis	Nervous system
3500	Paralysis agitans	Nervous system
3510	Cerebral spastic infantile paralysis	Perinatal & congenital
3520	Other cerebral paralysis	Nervous system
3530	Epilepsy	Nervous system
3550	Other diseases of brain	Other
3560	Motor neurone disease and muscular atrophy	Nervous system
3561	Motor neurone disease and muscular atrophy	Nervous system
3562	Motor neurone disease and muscular atrophy	Nervous system
3570	Other diseases of spinal cord	Nervous system
3610	Trigeminal neuralgia	Nervous system
3630	Sciatica	Nervous system
3640	Polyneuritis and polyradiculitis	Nervous system
3650	Erythroedema polyneuritica	Nervous system
3660	Other and unspecified forms of neuralgia and neuritis	Nervous system
3670	Other diseases of cranial nerves	Nervous system
3680	Other diseases of peripheral nerves except autonomic	Nervous system
3700	Conjunctivitis and ophthalmia	Other
3710	Blepharitis	Other
3730	Iritis	Other
3740	Keratitis	Other
3750	Choroiditis	Other
3760	Other inflammation of uveal tract	Other
3770	Inflammation of optic nerve and retina	Other
3780	Inflammation of lachrymal glands and ducts	Other
3790	Other inflammatory diseases of eye	Other
3810	Corneal ulcer	Other
3840	Strabismus	Other
3850	Cataract	Other
3860	Detachment of retina	Other
3870	Glaucoma	Other
3880	Other diseases of eye	Other
3890	Blindness	Other
3910	Otitis media without mention of mastoiditis	Other
3920	Otitis media with mastoiditis	Other
3930	Mastoiditis without mention of otitis media	Other
3940	Other inflammatory diseases of ear	Other
3950	Meniere's disease	Other
3960	Other diseases of ear and mastoid process	Other
4000	Rheumatic fever without mention of heart involvement	Infectious
4010	Rheumatic fever with heart involvement	Circulatory
4011	Rheumatic fever with heart involvement	Circulatory
4012	Rheumatic fever with heart involvement	Circulatory
4013	Rheumatic fever with heart involvement	Circulatory
4020	Chorea	Nervous system
4021	Chorea	Nervous system
4100	Diseases of mitral valve	Circulatory
4110	Diseases of aortic valve specified as rheumatic	Circulatory
4120	Diseases of tricuspid valve	Circulatory
4130	Diseases of pulmonary valve specified as rheumatic	Circulatory
4140	Other endocarditis specified as rheumatic	Circulatory
4150	Other myocarditis specified as rheumatic	Circulatory
4160	Other heart disease specified as rheumatic	Circulatory
4200	Arteriosclerotic heart disease, including coronary disease	Circulatory
4201	Arteriosclerotic heart disease, including coronary disease	Circulatory
4202	Arteriosclerotic heart disease, including coronary disease	Circulatory
4210	Chronic endocarditis not specified as rheumatic	Circulatory
4211	Chronic endocarditis not specified as rheumatic	Circulatory
4212	Chronic endocarditis not specified as rheumatic	Circulatory
4213	Chronic endocarditis not specified as rheumatic	Circulatory
4214	Chronic endocarditis not specified as rheumatic	Circulatory
4220	Other myocardial degeneration	Circulatory
4221	Other myocardial degeneration	Circulatory
4222	Other myocardial degeneration	Circulatory
4300	Acute and subacute endocarditis	Circulatory
4310	Acute myocarditis not specified as rheumatic	Circulatory
4320	Acute pericarditis specified as non-rheumatic	Circulatory
4330	Functional disease of heart	Circulatory
4340	Other and unspecified diseases of heart	Circulatory
4400	Essential benign hypertension with heart disease	Circulatory
4410	Essential malignant hypertension with heart disease	Circulatory
4420	Hypertensive heart disease with arteriolar nephrosclerosis	Circulatory
4430	Other and unspecified hypertensive heart disease	Circulatory
4440	Essential benign hypertension without mention of heart	Circulatory
4450	Essential malignant hypertension without mention of heart	Circulatory
4460	Hypertension with arteriolar nephrosclerosis without mention of heart	Circulatory
4470	Other hypertensive disease without mention of heart	Circulatory
4500	General arteriosclerosis	Circulatory
4501	General arteriosclerosis	Circulatory
4510	Aortic aneurysm, specified as nonsyphilitic, and dissecting aneurysm	Circulatory
4520	Other aneurysm, except of heart and aorta	Circulatory
4530	Peripheral vascular disease	Circulatory
4531	Peripheral vascular disease	Circulatory
4532	Peripheral vascular disease	Circulatory
4540	Arterial embolism and thrombosis	Circulatory
4550	Gangrene of unspecified cause	Circulatory
4560	Other diseases of arteries	Circulatory
4600	Varicose veins of lower extremities	Circulatory
4610	Haemorrhoids	Circulatory
4620	Varicose veins of other specified sites	Circulatory
4630	Phlebitis and thrombophlebitis of lower extremities	Circulatory
4640	Phlebitis and thrombophlebitis of other sites	Circulatory
4650	Pulmonary embolism and infarction	Circulatory
4660	Other venous embolism and thrombosis	Circulatory
4670	Other diseases of circulatory system	Circulatory
4680	Certain diseases of lymph nodes and lymph channels	Circulatory
4700	Acute nasopharyngitis (common cold)	Respiratory
4710	Acute sinusitis	Respiratory
4720	Acute pharyngitis	Respiratory
4730	Acute tonsillitis	Respiratory
4740	Acute laryngitis and tracheitis	Respiratory
4750	Acute upper respiratory infection of multiple or unspecified sites	Respiratory
4800	Influenza with pneumonia	Respiratory
4810	Influenza with other respiratory manifestations, and influenza unqualified	Respiratory
4811	Influenza with other respiratory manifestations, and influenza unqualified	Respiratory
4820	Influenza with digestive manifestations, but without respiratory symptoms	Respiratory
4830	Influenza with nervous manifestations, but without digestive or respiratory symptoms	Respiratory
4900	Lobar pneumonia	Respiratory
4910	Bronchopneumonia	Respiratory
4920	Primary atypical pneumonia	Respiratory
4930	Pneumonia, other and unspecified	Respiratory
5000	Acute bronchitis	Respiratory
5010	Bronchitis, unqualified	Respiratory
5020	Chronic bronchitis	Respiratory
5021	Chronic bronchitis	Respiratory
5100	Hypertrophy of tonsils and adenoids	Respiratory
5110	Peritonsillar abscess (quinsy)	Respiratory
5120	Chronic pharyngitis and nasopharyngitis	Respiratory
5130	Chronic sinusitis	Respiratory
5150	Nasal polyp	Respiratory
5160	Chronic laryngitis	Respiratory
5170	Other diseases of upper respiratory tract	Respiratory
5180	Empyema	Respiratory
5190	Pleurisy	Respiratory
5200	Spontaneous pneumothorax	Respiratory
5210	Abscess of lung	Respiratory
5220	Pulmonary congestion and hypostasis	Respiratory
5230	Pneumoconiosis due to silica and silicates (occupational)	Respiratory
5240	Other specified pneumoconiosis and pulmonary fibrosis of occupational origin	Respiratory
5250	Other chronic interstitial pneumonia	Respiratory
5260	Bronchiectasis	Respiratory
5270	Other diseases of lung and pleural cavity	Respiratory
5300	Dental caries	Digestive
5310	Abscesses of supporting structures of teeth	Digestive
5320	Other inflammatory diseases of supporting structures of teeth	Digestive
5330	Disorders of occlusion, eruption, and tooth development	Digestive
5350	Other diseases of teeth and supporting structure	Digestive
5360	Stomatitis	Digestive
5370	Diseases of salivary glands	Digestive
5380	Other diseases of buccal cavity	Digestive
5390	Diseases of oesophagus	Digestive
5400	Ulcer of stomach	Digestive
5401	Ulcer of stomach	Digestive
5410	Ulcer of duodenum	Digestive
5411	Ulcer of duodenum	Digestive
5420	Gastrojejunal ulcer	Digestive
5421	Gastrojejunal ulcer	Digestive
5430	Gastritis and duodenitis	Digestive
5440	Disorders of function of stomach	Digestive
5450	Other diseases of stomach and duodenum	Digestive
5500	Acute appendicitis	Digestive
5501	Acute appendicitis	Digestive
5510	Appendicitis, unqualified	Digestive
5520	Other appendicitis	Digestive
5530	Other diseases of appendix	Digestive
5600	Hernia of abdominal cavity without mention of obstruction	Digestive
5610	Hernia of abdominal cavity with obstruction	Digestive
5700	Intestinal obstruction without mention of hernia	Digestive
5701	Intestinal obstruction without mention of hernia	Digestive
5702	Intestinal obstruction without mention of hernia	Digestive
5703	Intestinal obstruction without mention of hernia	Digestive
5704	Intestinal obstruction without mention of hernia	Digestive
5705	Intestinal obstruction without mention of hernia	Digestive
5710	Gastro-enteritis and colitis, except ulcerative, age 4 weeks and over	Diarrhoea
5720	Chronic enteritis and ulcerative colitis	Digestive
5721	Chronic enteritis and ulcerative colitis	Digestive
5722	Chronic enteritis and ulcerative colitis	Digestive
5723	Chronic enteritis and ulcerative colitis	Digestive
5730	Functional disorders of intestines	Digestive
5740	Anal fissure and fistula	Digestive
5750	Abscess of anal and rectal regions	Digestive
5760	Peritonitis	Digestive
5770	Peritoneal adhesion	Digestive
5780	Other diseases of intestines and peritoneum	Digestive
5800	Acute and subacute yellow atrophy of liver	Digestive
5810	Cirrhosis of liver	Digestive
5820	Suppurative hepatitis and liver abscess	Digestive
5830	Other diseases of liver	Digestive
5840	Cholelithiasis	Digestive
5850	Cholecystitis without mention of calculi	Digestive
5860	Other diseases of gallbladder and biliary ducts	Digestive
5870	Diseases of pancreas	Digestive
5900	Acute nephritis	Genitourinary
5910	Nephritis with oedema, including nephrosis	Genitourinary
5920	Chronic nephritis	Genitourinary
5930	Nephritis not specified as acute or chronic	Genitourinary
5940	Other renal sclerosis	Genitourinary
6000	Infections of kidney	Genitourinary
6010	Hydronephrosis	Genitourinary
6020	Calculi of kidney and ureter	Genitourinary
6030	Other diseases of kidney and ureter	Genitourinary
6040	Calculi of other parts of urinary system	Genitourinary
6050	Cystitis	Genitourinary
6060	Other diseases of bladder	Genitourinary
6070	Urethritis (nonvenereal)	Genitourinary
6080	Stricture of urethra	Genitourinary
6090	Other diseases of urethra	Genitourinary
6100	Hyperplasia of prostate	Genitourinary
6110	Prostatitis	Genitourinary
6120	Other diseases of prostate	Genitourinary
6130	Hydrocele	Genitourinary
6140	Orchitis and epididymitis	Genitourinary
6150	Redundant prepuce and phimosis	Genitourinary
6170	Other diseases of male genital organs	Genitourinary
6210	Other diseases of breast	Genitourinary
6220	Acute salpingitis and oophoritis	Genitourinary
6230	Chronic salpingitis and oophoritis	Genitourinary
6240	Salpingitis and oophoritis, unqualified	Genitourinary
6250	Other diseases of ovary and Fallopian tube	Genitourinary
6260	Diseases of parametrium and pelvic peritoneum (female)	Genitourinary
6300	Infective disease of uterus, vagina, and vulva	Genitourinary
6310	Utero vaginal prolapse	Genitourinary
6320	Malposition of uterus	Genitourinary
6330	Other diseases of uterus	Genitourinary
6340	Disorders of menstruation	Genitourinary
6350	Menopausal symptoms	Genitourinary
6370	Other diseases of female genital organs	Genitourinary
6400	Pyelitis and pyelonephritis of pregnancy	Childbirth
6410	Other infections of genito-urinary tract during pregnancy	Childbirth
6420	Toxaemias of pregnancy	Childbirth
6430	Placenta praevia	Childbirth
6440	Other haemorrhage of pregnancy	Childbirth
6450	Ectopic pregnancy	Childbirth
6460	Anaemia of pregnancy	Childbirth
6480	Other complications arising from pregnancy	Childbirth
6500	Abortion without mention of sepsis or toxaemia	Childbirth
6510	Abortion with sepsis	Childbirth
6520	Abortion with toxaemia, without mention of sepsis	Childbirth
6600	Delivery without complication	Childbirth
6700	Delivery complicated by placenta praevia or antepartum haemorrhage	Childbirth
6710	Delivery complicated by retained placenta	Childbirth
6720	Delivery complicated by other postpartum haemorrhage	Childbirth
6730	Delivery complicated by abnormality of bony pelvis	Childbirth
6740	Delivery complicated by disproportion or malposition of foetus	Childbirth
6750	Delivery complicated by prolonged labour of other origin	Childbirth
6760	Delivery with laceration of perineum, without mention of other laceration	Childbirth
6770	Delivery with other trauma	Childbirth
6780	Delivery with other complications of childbirth	Childbirth
6810	Sepsis of childbirth and the puerperium	Childbirth
6820	Puerperal phlebitis and thrombosis	Childbirth
6830	Pyrexia of unknown origin during the puerperium	Childbirth
6840	Puerperal pulmonary embolism	Childbirth
6850	Puerperal eclampsia	Childbirth
6860	Other forms of puerperal toxaemia	Childbirth
6870	Cerebral haemorrhage in the puerperum	Childbirth
6880	Other and unspecified complications of the puerperium	Childbirth
6900	Boil and carbuncle	Other
6910	Cellulitis of finger and toe	Other
6920	Other cellulitis and abscess without mention of lymphangitis	Other
6930	Other cellulitis and abscess with lymphangitis	Other
6940	Acute lymphadenitis	Other
6950	Impetigo	Other
6980	Other local infections of skin and subcutaneous tissue	Other
7000	Seborrhoeic dermatitis	Other
7010	Eczema	Other
7020	Occupational dermatitis	Other
7030	Other dermatitis	Other
7040	Pemphigus	Other
7050	Erythematous conditions	Other
7060	Psoriasis and similar disorders	Other
7070	Lichen planus	Other
7080	Pruritus and related conditions	Other
7090	Corns and callosities	Other
7100	Other hypertrophic and atrophic conditions of skin	Other
7120	Diseases of nail	Other
7150	Chronic ulcer of skin	Other
7160	Other diseases of skin	Other
7200	Acute arthritis due to pyogenic organisms	Other
7220	Rheumatoid arthritis and allied conditions	Other
7230	Osteo-arthritis (arthrosis) and allied conditions	Other
7240	Other specified forms of arthritis	Other
7250	Arthritis, unspecified	Other
7260	Muscular rheumatism	Other
7270	Rheumatism, unspecified	Other
7300	Osteomyelitis and periostitis	Other
7310	Osteitis deformans	Other
7320	Osteochondrosis	Other
7330	Other diseases of bone	Other
7340	Internal derangement of knee joint	Other
7350	Displacement of intervertebral disc	Other
7370	Ankylosis of joint	Other
7380	Other diseases of joint	Other
7400	Bunion	Other
7410	Synovitis, bursitis, and tenosynovitis without mention of occupational origin	Other
7430	Infective myositis and other inflammatory diseases of tendon and fascia	Other
7440	Other diseases of muscle, tendon and fascia	Other
7450	Curvature of spine	Other
7470	Hallux valgus and varus	Other
7480	Clubfoot	Other
7490	Other deformities	Other
7500	Monstrosity	Perinatal & congenital
7510	Spina bifida and meningocele	Perinatal & congenital
7520	Congenital hydrocephalus	Perinatal & congenital
7530	Other congenital malformations of nervous system and sense organs	Perinatal & congenital
7540	Congenital malformations of circulatory system	Perinatal & congenital
7550	Cleft palate and harelip	Perinatal & congenital
7560	Congenital malformations of digestive system	Perinatal & congenital
7561	Congenital malformations of digestive system	Perinatal & congenital
7562	Congenital malformations of digestive system	Perinatal & congenital
7570	Congenital malformations of genito-urinary system	Perinatal & congenital
7571	Congenital malformations of genito-urinary system	Perinatal & congenital
7573	Congenital malformations of genito-urinary system	Perinatal & congenital
7580	Congenital malformations of bone and joint	Perinatal & congenital
7590	Other and unspecified congenital malformations, not elsewhere classified	Perinatal & congenital
7600	Intracranial and spinal injury at birth	Perinatal & congenital
7610	Other birth injury	Perinatal & congenital
7620	Postnatal asphyxia and atelectasis	Perinatal & congenital
7630	Pneumonia of newborn	Perinatal & congenital
7640	Diarrhoea of newborn	Perinatal & congenital
7650	Ophthalmia neonatorum	Perinatal & congenital
7660	Pemphigus neonatorum	Perinatal & congenital
7670	Umbilical sepsis	Perinatal & congenital
7680	Other sepsis of newborn	Perinatal & congenital
7690	Neonatal disorders arising from maternal toxaemia	Perinatal & congenital
7700	Haemolytic disease of newborn (erythroblastosis)	Perinatal & congenital
7710	Haemorrhagic disease of newborn	Perinatal & congenital
7720	Nutritional maladjustment	Perinatal & congenital
7730	Ill-defined diseases peculiar to early infancy	Perinatal & congenital
7740	Immaturity with mention of any other subsidiary condition	Perinatal & congenital
7760	Immaturity unqualified	Perinatal & congenital
7802	Certain symptoms referable to nervous system and special senses	Ill defined
7809	Certain symptoms referable to nervous system and special senses	Ill defined
7820	Symptoms referable to cardiovascular and lymphatic system	Ill defined
7824	Symptoms referable to cardiovascular and lymphatic system	Ill defined
7830	Symptoms referable to respiratory system	Ill defined
7840	Symptoms referable to upper gastro-intestinal tract	Ill defined
7850	Symptoms referable to abdomen and lower gastro-intestinal system	Ill defined
7860	Symptoms referable to genito-urinary system	Ill defined
7880	Other general symptoms	Ill defined
7890	Abnormal urinary constituents of unspecified cause	Ill defined
7900	Nervousness and debility	Ill defined
7920	Uraemia unqualified	Ill defined
7940	Senility without mention of psychosis	Old age
7950	Ill-defined and unknown causes of morbidity and mortality	Ill defined
8000	Railway accident involving railroad employee	External causes
8010	Railway accident involving passenger	External causes
8020	Railway accident involving other and unspecified person	External causes
8100	Motor vehicle traffic accident involving collision with railway train	External causes
8110	Motor vehicle traffic accident involving collision with street car	External causes
8120	Motor vehicle traffic accident to pedestrian	External causes
8130	Motor vehicle traffic accident to pedal cyclist	External causes
8140	Motor vehicle traffic accident to rider or passenger of motorcycle, in collision with non-motor vehicle or object	External causes
8150	Motor vehicle traffic accident to rider or passenger of motorcycle in collison with other motor vehicle	External causes
8160	Other motor vehicle traffic accident involving two or more motor vehicles	External causes
8180	Motor vehicle traffic accident involving collision with animal or animal-drawn vehicle	External causes
8190	Motor vehicle traffic accident involving collision with fixed or unspecified object	External causes
8200	Motor vehicle traffic accident while boarding and alighting	External causes
8210	Motor vehicle traffic accident to rider of motorcycle not involving collsion	External causes
8220	Motor vehicle traffic accident involving overturning in roadway	External causes
8230	Motor vehicle traffic accident involving running off roadway	External causes
8240	Other non-collision motor vehicle traffic accident	External causes
8250	Motor vehicle traffic accident of unspecified nature	External causes
8300	Motor vehicle non-traffic accident to pedestrian	External causes
8320	Motor vehicle non-traffic accident to rider or passenger of motorcycle	External causes
8330	Other motor vehicle non-traffic accident involving two or more motor vehicles	External causes
8340	Motor vehicle non-traffic accident while boarding and alighting	External causes
8350	Motor vehicle non-traffic accident of other and unspecified nature	External causes
8400	Street car accident to pedestrian	External causes
8410	Other street car accident, except collision with motor vehicle	External causes
8420	Accident to pedestrian caused by pedal cycle	External causes
8430	Accident to rider of pedal cycle not involving collision with motor vehicle	External causes
8440	Accident to pedestrian caused by other non-motor road vehicle	External causes
8450	Other non-motor road vehicle accidents	External causes
8500	Submersion of occupant of small boat	External causes
8510	Other water transport injury by submersion	External causes
8520	Fall on stairs and ladders in water transport	External causes
8530	Other falls from one level to another in water transport	External causes
8560	Machinery accident in water transport	External causes
8570	Other specific accidents in water transport	External causes
8600	Accident to personnel in military aircraft	External causes
8610	Injury to occupant by accident to commercial "transport" aircraft	External causes
8620	Other injury in commercial "transport" aircraft	External causes
8630	Injury to occupant by accident to other aircraft	External causes
8640	Aircraft accident at airfield to person not in aircraft	External causes
8650	Aircraft accident elsewhere to person not in aircraft	External causes
8660	Other and unspecified aircraft accidents	External causes
8700	Accidental poisoning by morphine and other opium derivaties	External causes
8710	Accidental poisoning by barbituric acid and deriviatives	External causes
8720	Accidental poisoning by aspirin and salicylates	External causes
8730	Accidental poisoning by bromides	External causes
8740	Accidental poisoning by other analgesic and soporific drugs	External causes
8750	Accidental poisoning by sulfonamides	External causes
8760	Accidental poisoning by strychnine	External causes
8770	Accidental poisoning by belladonna, hyoscine and atropine	External causes
8780	Accidental poisoning by other and unspecified drugs	External causes
8790	Accidental poisoning by noxious foodstuffs	External causes
8800	Accidental poisoning by alcohol	External causes
8820	Accidental poisoning by industrial solvents	External causes
8830	Accidental poisoning by corrosive aromatics, acids, and caustic alkalis	External causes
8840	Accidental poisoning by mercury and its compounds	External causes
8850	Accidental poisoning by lead and its compounds	External causes
8870	Accidental poisoning by fluorides	External causes
8880	Accidental poisoning by other and unspecified solid and liquid substances	External causes
8900	Accidental poisoning by utility (illuminating) gas	External causes
8910	Accidental poisoning by motor vehicle exhaust gas	External causes
8920	Accidental poisoning by other carbon monoxide gas	External causes
8940	Accidental poisoning by other specified gases and vapours	External causes
8950	Accidental poisoning by unspecified gases and vapours	External causes
9000	Fall on stairs	External causes
9010	Fall from ladders	External causes
9020	Other falls from one level to another	External causes
9030	Fall on same level	External causes
9040	Unspecified falls	External causes
9100	Blow from falling on object	External causes
9110	Accident caused by vehicle	External causes
9120	Accident caused by machinery	External causes
9130	Accident caused by cutting and piercing instruments	External causes
9140	Accident caused by electric current	External causes
9150	Accident caused by explosion of pressure vessel	External causes
9160	Accident caused by fire and explosion of combustible material	External causes
9170	Accident caused by hot substance, corrosive liquid, and steam	External causes
9190	Accident caused by firearm	External causes
9200	Foreign body entering eye and adnexa	External causes
9210	Inhalation and ingestion of food causing obstruction or suffocation	External causes
9220	Inhalation and ingestion of other object causing obstruction or suffocation	External causes
9230	Foreign body entering other orifice	External causes
9240	Accidental mechanical suffocation in bed and cradle	External causes
9250	Accidental mechanical suffocation in other and unspecified circumstances	External causes
9260	Lack of care of infants under 1 year of age	External causes
9270	Accidents caused by bites and stings of venomous animals and insects	External causes
9280	Other accidents caused by animals	External causes
9290	Accidental drowning and submersion	External causes
9300	High and low air pressure	External causes
9310	Excessive heat and insolation	External causes
9320	Excessive cold	External causes
9330	Hunger, thirst, and exposure	External causes
9350	Lightning	External causes
9360	Other and unspecified accidents	External causes
9400	Generalized vaccinia following vaccination	External causes
9410	Postvaccinal encephalitis	External causes
9460	Other complications due to non-therapeutic medical and surgical procedures	External causes
9500	Therapeutic misadventure in surgical treatment	External causes
9520	Therapeutic misadventure in local applications	External causes
9540	Therapeutic misadventure in anaesthesia	External causes
9600	Late effect of motor vehicle accident	External causes
9610	Late effect of accidental poisoning	External causes
9620	Late effect of other accidental injury	External causes
9650	Late effect of injuries due to war operations	External causes
9700	Suicide and self-inflicted poisoning by analgesic and soporific substances	External causes
9710	Suicide and self-inflicted poisoning by other solid and liquid substances	External causes
9720	Suicide and self-inflicted poisoning by gases in domestic use	External causes
9730	Suicide and self-inflicted poisoning by other gases	External causes
9740	Suicide and self-inflicted injury by hanging and strangulation	External causes
9750	Suicide and self-inflicted injury by submersion (drowning)	External causes
9760	Suicide and self-inflicted injury by firearms and explosives	External causes
9770	Suicide and self-inflicted by cutting and piercing instruments	External causes
9780	Suicide and self-inflicted injury by jumping from high place	External causes
9790	Suicide and self-inflicted by other and unspecified means	External causes
9800	Non-accidental poisoning by another person	External causes
9810	Assault by firearm and explosive	External causes
9820	Assault by cutting and piercing instruments	External causes
9830	Assault by other means	External causes
9840	Injury by intervention of police	External causes
9850	Execution	External causes

## Sheet: 1961
icd7	cause	histcat
10	Respiratory tuberculosis with mention of occupational disease of lung	Tuberculosis
20	Pulmonary tuberculosis	Tuberculosis
30	Pleural tuberculosis	Tuberculosis
31	Pleural tuberculosis	Tuberculosis
70	Other respiratory tuberculosis	Tuberculosis
80	Tuberculosis, unspecified site	Tuberculosis
100	Tuberculosis of meninges and central nervous system	Tuberculosis
110	Tuberculosis of intestines, peritoneum, and mesenteric glands	Tuberculosis
120	Tuberculosis of bones and joints, active or unspecified	Tuberculosis
121	Tuberculosis of bones and joints, active or unspecified	Tuberculosis
122	Tuberculosis of bones and joints, active or unspecified	Tuberculosis
123	Tuberculosis of bones and joints, active or unspecified	Tuberculosis
130	Late effects of tuberculosis of bones and joints	Tuberculosis
142	Tuberculosis of skin and subcutaneous cellular tissue	Tuberculosis
143	Tuberculosis of skin and subcutaneous cellular tissue	Tuberculosis
150	Tuberculosis of lymphatic system	Tuberculosis
160	Tuberculosis of genito-urinary system	Tuberculosis
170	Tuberculosis of adrenal glands	Tuberculosis
182	Tuberculosis of other organs	Tuberculosis
191	Disseminated tuberculosis	Tuberculosis
192	Disseminated tuberculosis	Tuberculosis
200	Congenital syphilis	Perinatal & congenital
202	Congenital syphilis	Perinatal & congenital
212	Early syphilis	Perinatal & congenital
220	Aneurysm of aorta	Circulatory
230	Other cardiovascular syphilis	Circulatory
240	Tabes dorsalis	Infectious
250	General paralysis of insane	Infectious
260	Other syphilis of central nervous system	Infectious
270	Other forms of late syphilis	Infectious
420	Other Salmonella infections	Infectious
421	Other Salmonella infections	Infectious
453	Bacillary dysentery	Diarrhoea
454	Bacillary dysentery	Diarrhoea
480	Unspecified forms of dysentery	Diarrhoea
492	Food poisoning (infection and intoxication)	Diarrhoea
500	Scarlet fever	Infectious
510	Streptococcal sore throat	Infectious
520	Erysipelas	Infectious
530	Septicaemia and pyaemia	Infectious
531	Septicaemia and pyaemia	Infectious
532	Septicaemia and pyaemia	Infectious
533	Septicaemia and pyaemia	Infectious
534	Septicaemia and pyaemia	Infectious
550	Diphtheria	Infectious
560	Whooping cough	Infectious
561	Whooping cough	Infectious
570	Meningococcal infections	Infectious
571	Meningococcal infections	Infectious
573	Meningococcal infections	Infectious
600	Leprosy	Infectious
610	Tetanus	Infectious
630	Gas gangrene	Infectious
800	Acute poliomyelitis	Infectious
801	Acute poliomyelitis	Infectious
803	Acute poliomyelitis	Infectious
810	Late effects of acute poliomyelitis	Infectious
822	Acute infectious encephalitis	Infectious
823	Acute infectious encephalitis	Infectious
830	Late effects of acute infectious encephalitis	Infectious
833	Late effects of acute infectious encephalitis	Infectious
850	Measles	Infectious
851	Measles	Infectious
860	Rubella (German measles)	Infectious
870	Chickenpox	Infectious
880	Herpes zoster	Infectious
890	Mumps	Infectious
920	Infectious hepatitis	Infectious
930	Glandular fever (infectious mononucleosis)	Infectious
960	Other diseases attributable to viruses	Infectious
969	Other diseases attributable to viruses	Infectious
1242	Other trematode infestation	Infectious
1250	Hydatid disease	Infectious
1343	Other fungus infections	Infectious
1345	Other fungus infections	Infectious
1380	Other infective and parasitic diseases	Infectious
1381	Other infective and parasitic diseases	Infectious
1400	Malignant neoplasm of lip	Neoplasms
1401	Malignant neoplasm of lip	Neoplasms
1409	Malignant neoplasm of lip	Neoplasms
1410	Malignant neoplasm of tongue	Neoplasms
1417	Malignant neoplasm of tongue	Neoplasms
1418	Malignant neoplasm of tongue	Neoplasms
1419	Malignant neoplasm of tongue	Neoplasms
1420	Malignant neoplasm of salivary gland	Neoplasms
1427	Malignant neoplasm of salivary gland	Neoplasms
1429	Malignant neoplasm of salivary gland	Neoplasms
1430	Malignant neoplasm of floor of mouth	Neoplasms
1440	Malignant neoplasm of other parts of mouth and mouth unspecified	Neoplasms
1450	Malignant neoplasm of oral mesopharynx	Neoplasms
1457	Malignant neoplasm of oral mesopharynx	Neoplasms
1459	Malignant neoplasm of oral mesopharynx	Neoplasms
1460	Malignant neoplasm of nasopharynx	Neoplasms
1470	Malignant neoplasm of hypopharynx	Neoplasms
1471	Malignant neoplasm of hypopharynx	Neoplasms
1472	Malignant neoplasm of hypopharynx	Neoplasms
1480	Malignant neoplasm of pharynx, unspecified	Neoplasms
1500	Malignant neoplasm of pharynx, unspecified	Neoplasms
1510	Malignant neoplasm of stomach	Neoplasms
1520	Malignant neoplasm of small intestine, including duodenum	Neoplasms
1527	Malignant neoplasm of small intestine, including duodenum	Neoplasms
1529	Malignant neoplasm of small intestine, including duodenum	Neoplasms
1530	Malignant neoplasm of large intestine, except rectum	Neoplasms
1531	Malignant neoplasm of large intestine, except rectum	Neoplasms
1532	Malignant neoplasm of large intestine, except rectum	Neoplasms
1533	Malignant neoplasm of large intestine, except rectum	Neoplasms
1537	Malignant neoplasm of large intestine, except rectum	Neoplasms
1538	Malignant neoplasm of large intestine, except rectum	Neoplasms
1539	Malignant neoplasm of large intestine, except rectum	Neoplasms
1540	Malignant neoplasm of rectum	Neoplasms
1550	Malignant neoplasm of biliary passages and of liver (stated to be primary site)	Neoplasms
1551	Malignant neoplasm of biliary passages and of liver (stated to be primary site)	Neoplasms
1560	Malignant neoplasm of liver (secondary and unspecified)	Neoplasms
1570	Malignant neoplasm of pancreas	Neoplasms
1580	Malignant neoplasm of peritoneum	Neoplasms
1590	Malignant neoplasm of unspec. digestive organs	Neoplasms
1600	Malignant neoplasm of nose, nasal cavities, middle ear and accessory sinuses	Neoplasms
1601	Malignant neoplasm of nose, nasal cavities, middle ear and accessory sinuses	Neoplasms
1602	Malignant neoplasm of nose, nasal cavities, middle ear and accessory sinuses	Neoplasms
1608	Malignant neoplasm of nose, nasal cavities, middle ear and accessory sinuses	Neoplasms
1610	Malignant neoplasm of larynx	Neoplasms
1620	Malignant neoplasm of bronchus and trachea, and of lung (primary)	Neoplasms
1621	Malignant neoplasm of bronchus and trachea, and of lung (primary)	Neoplasms
1622	Malignant neoplasm of bronchus and trachea, and of lung (primary)	Neoplasms
1631	Malignant neoplasm of lung	Neoplasms
1632	Malignant neoplasm of lung	Neoplasms
1633	Malignant neoplasm of lung	Neoplasms
1634	Malignant neoplasm of lung	Neoplasms
1640	Malignant neoplasm of mediastinum	Neoplasms
1650	Malignant neoplasm of thoracic organs (sec.)	Neoplasms
1651	Malignant neoplasm of thoracic organs (sec.)	Neoplasms
1652	Malignant neoplasm of thoracic organs (sec.)	Neoplasms
1700	Malignant neoplasm of breast	Neoplasms
1710	Malignant neoplasm of cervix uteri	Neoplasms
1720	Malignant neoplasm of corpus uteri	Neoplasms
1730	Malignant neoplasm of other parts of uterus, inc. chorionepithelioma	Neoplasms
1740	Malignant neoplasm of uterus, unspecified	Neoplasms
1750	Malignant neoplasm of ovary, fallopian tube, and broad ligament	Neoplasms
1751	Malignant neoplasm of ovary, fallopian tube, and broad ligament	Neoplasms
1758	Malignant neoplasm of ovary, fallopian tube, and broad ligament	Neoplasms
1760	Malignant neoplasm of other and unspecified female genital organs	Neoplasms
1761	Malignant neoplasm of other and unspecified female genital organs	Neoplasms
1767	Malignant neoplasm of other and unspecified female genital organs	Neoplasms
1769	Malignant neoplasm of other and unspecified female genital organs	Neoplasms
1800	Malignant neoplasm of kidney	Neoplasms
1810	Malignant neoplasm of bladder and other urinary organs	Neoplasms
1817	Malignant neoplasm of bladder and other urinary organs	Neoplasms
1818	Malignant neoplasm of bladder and other urinary organs	Neoplasms
1900	Malignant melanoma of skin	Neoplasms
1902	Malignant melanoma of skin	Neoplasms
1903	Malignant melanoma of skin	Neoplasms
1904	Malignant melanoma of skin	Neoplasms
1905	Malignant melanoma of skin	Neoplasms
1906	Malignant melanoma of skin	Neoplasms
1907	Malignant melanoma of skin	Neoplasms
1908	Malignant melanoma of skin	Neoplasms
1909	Malignant melanoma of skin	Neoplasms
1910	Other malignant neoplasms of skin	Neoplasms
1911	Other malignant neoplasms of skin	Neoplasms
1912	Other malignant neoplasms of skin	Neoplasms
1913	Other malignant neoplasms of skin	Neoplasms
1914	Other malignant neoplasms of skin	Neoplasms
1915	Other malignant neoplasms of skin	Neoplasms
1916	Other malignant neoplasms of skin	Neoplasms
1917	Other malignant neoplasms of skin	Neoplasms
1918	Other malignant neoplasms of skin	Neoplasms
1919	Other malignant neoplasms of skin	Neoplasms
1920	Malignant neoplasm of eye	Neoplasms
1930	Malignant neoplasm of brain and other parts of nervous system	Neoplasms
1931	Malignant neoplasm of brain and other parts of nervous system	Neoplasms
1932	Malignant neoplasm of brain and other parts of nervous system	Neoplasms
1933	Malignant neoplasm of brain and other parts of nervous system	Neoplasms
1934	Malignant neoplasm of brain and other parts of nervous system	Neoplasms
1938	Malignant neoplasm of brain and other parts of nervous system	Neoplasms
1939	Malignant neoplasm of brain and other parts of nervous system	Neoplasms
1940	Malignant neoplasm of thyroid gland	Neoplasms
1950	Malignant neoplasm of other endocrine glands	Neoplasms
1952	Malignant neoplasm of other endocrine glands	Neoplasms
1953	Malignant neoplasm of other endocrine glands	Neoplasms
1957	Malignant neoplasm of other endocrine glands	Neoplasms
1960	Malignant neoplasm of bone	Neoplasms
1961	Malignant neoplasm of bone	Neoplasms
1962	Malignant neoplasm of bone	Neoplasms
1963	Malignant neoplasm of bone	Neoplasms
1964	Malignant neoplasm of bone	Neoplasms
1965	Malignant neoplasm of bone	Neoplasms
1966	Malignant neoplasm of bone	Neoplasms
1967	Malignant neoplasm of bone	Neoplasms
1968	Malignant neoplasm of bone	Neoplasms
1969	Malignant neoplasm of bone	Neoplasms
1970	Malignant neoplasm of connective tissue	Neoplasms
1971	Malignant neoplasm of connective tissue	Neoplasms
1972	Malignant neoplasm of connective tissue	Neoplasms
1973	Malignant neoplasm of connective tissue	Neoplasms
1979	Malignant neoplasm of connective tissue	Neoplasms
1980	Secondary and unspecified malignant neoplasm of lymph nodes	Neoplasms
1981	Secondary and unspecified malignant neoplasm of lymph nodes	Neoplasms
1983	Secondary and unspecified malignant neoplasm of lymph nodes	Neoplasms
1984	Secondary and unspecified malignant neoplasm of lymph nodes	Neoplasms
1988	Secondary and unspecified malignant neoplasm of lymph nodes	Neoplasms
1989	Secondary and unspecified malignant neoplasm of lymph nodes	Neoplasms
1990	Malignant neoplasm of other and unspecified sites	Neoplasms
1991	Malignant neoplasm of other and unspecified sites	Neoplasms
1992	Malignant neoplasm of other and unspecified sites	Neoplasms
2000	Lymphosarcoma and reticulosarcoma	Neoplasms
2001	Lymphosarcoma and reticulosarcoma	Neoplasms
2002	Lymphosarcoma and reticulosarcoma	Neoplasms
2010	Hodgkin's disease	Neoplasms
2020	Other forms of lymphoma (reticulosis)	Neoplasms
2021	Other forms of lymphoma (reticulosis)	Neoplasms
2030	Multiple myeloma (plasmocytoma)	Neoplasms
2040	Leukaemia and aleukaemia	Neoplasms
2041	Leukaemia and aleukaemia	Neoplasms
2042	Leukaemia and aleukaemia	Neoplasms
2043	Leukaemia and aleukaemia	Neoplasms
2044	Leukaemia and aleukaemia	Neoplasms
2050	Mycosis fungoides	Neoplasms
2100	Benign neoplasm of buccal cavity and pharynx	Neoplasms
2110	Benign neoplasm of other parts of digestive system	Neoplasms
2120	Benign neoplasm of respiratory system	Neoplasms
2130	Benign neoplasm of breast	Neoplasms
2140	Uterine fibromyoma	Neoplasms
2150	Other benign neoplasm of uterus	Neoplasms
2160	Benign neoplasm of ovary	Neoplasms
2170	Benign neoplasm of other female genital organs	Neoplasms
2190	Benign neoplasm of kidney and other urinary organs	Neoplasms
2210	Pilonidal cyst	Neoplasms
2220	Other benign neoplasm of skin	Neoplasms
2230	Benign neoplasm of brain and other parts of nervous system	Neoplasms
2240	Benign neoplasm of endocrine glands	Neoplasms
2250	Benign neoplasm of bone and cartilage	Neoplasms
2260	Lipoma	Neoplasms
2270	Other benign neoplasm of muscular and connective tissue	Neoplasms
2280	Haemangioma and lymphangioma	Neoplasms
2290	Benign neoplasm of other and unspecified organs and tissues	Neoplasms
2300	Neoplasm of unspecified nature of digestive organs	Neoplasms
2310	Neoplasm of unspecified nature of respiratory organs	Neoplasms
2330	Neoplasm of unspecified nature of uterus	Neoplasms
2340	Neoplasm of unspecified nature of ovary	Neoplasms
2360	Neoplasm of unspecified nature of other genito-urinary organs	Neoplasms
2370	Neoplasm of unspecified nature of brain and other parts of nervous system	Neoplasms
2380	Neoplasm of unspecified nature of skin and musculo-skeletal system	Neoplasms
2390	Neoplasm of unspecified nature of other and unspecified organs	Neoplasms
2410	Asthma	Respiratory
2420	Angioneurotic oedema	Respiratory
2450	Other allergic disorders	Respiratory
2500	Simple goitre	Other
2510	Non-toxic nodular goitre	Other
2520	Thyrotoxicosis with or without goitre	Other
2521	Thyrotoxicosis with or without goitre	Other
2530	Myxoedema and cretinism	Other
2540	Other diseases of thyroid gland	Other
2600	Diabetes mellitus	Other
2700	Disorders of pancreatic internal secretion other than diabetes mellitus	Other
2710	Diseases of parathyroid gland	Other
2711	Diseases of parathyroid gland	Other
2720	Diseases of pituitary gland	Other
2730	Diseases of thymus gland	Other
2740	Diseases of adrenal glands	Other
2770	Polyglandular dysfunction and other diseases of endocrine glands	Other
2800	Beriberi	Other
2810	Pellagra	Other
2820	Scurvy	Other
2850	Osteomalacia	Other
2860	Other avitaminoses and nutritional deficiency states	Other
2863	Other avitaminoses and nutritional deficiency states	Other
2865	Other avitaminoses and nutritional deficiency states	Other
2867	Other avitaminoses and nutritional deficiency states	Other
2870	Obesity, not specified as of endocrine origin	Other
2880	Gout	Other
2890	Other metabolic diseases	Other
2891	Other metabolic diseases	Other
2892	Other metabolic diseases	Other
2900	Pernicious and other hyperchromic anaemias	Other
2901	Pernicious and other hyperchromic anaemias	Other
2902	Pernicious and other hyperchromic anaemias	Other
2910	Iron deficiency anaemias (hypochromic anaemias)	Other
2920	Other anaemias of specified type	Other
2921	Other anaemias of specified type	Other
2922	Other anaemias of specified type	Other
2923	Other anaemias of specified type	Other
2924	Other anaemias of specified type	Other
2925	Other anaemias of specified type	Other
2926	Other anaemias of specified type	Other
2927	Other anaemias of specified type	Other
2930	Anaemia of unspecified type	Other
2940	Polycythaemia	Other
2960	Purpura and other haemorrhagic conditions	Other
2970	Agranulocytosis	Other
2980	Diseases of spleen	Other
2981	Diseases of spleen	Other
2990	Other diseases of blood and blood-forming organs	Other
3000	Schizophrenic disorders (dementia praecox)	Other
3001	Schizophrenic disorders (dementia praecox)	Other
3002	Schizophrenic disorders (dementia praecox)	Other
3003	Schizophrenic disorders (dementia praecox)	Other
3004	Schizophrenic disorders (dementia praecox)	Other
3006	Schizophrenic disorders (dementia praecox)	Other
3007	Schizophrenic disorders (dementia praecox)	Other
3011	Manic-depressive reaction	Other
3012	Manic-depressive reaction	Other
3020	Involutional melancholia	Other
3030	Paranoia and paranoid states	Other
3040	Senile psychosis	Old age
3050	Presenile psychosis	Other
3070	Alcoholic psychosis	Other
3090	Other and unspecified psychoses	Other
3100	Anxiety reaction without mention of somatic symptoms	Other
3110	Hysterical reaction without mention of anxiety reaction	Other
3140	Neurotic-depressive reaction	Other
3162	Psychoneurosis with somatic symptoms (somatization reaction) affecting digestive system	Other
3183	Psychoneurotic disorders, other, mixed, and unspecified types	Other
3185	Psychoneurotic disorders, other, mixed, and unspecified types	Other
3210	Immature personality	Other
3220	Alcoholism	Other
3221	Alcoholism	Other
3222	Alcoholism	Other
3230	Other drug addiction	Other
3250	Mental deficiency	Other
3251	Mental deficiency	Other
3252	Mental deficiency	Other
3254	Mental deficiency	Other
3255	Mental deficiency	Other
3300	Subarachnoid haemorrhage	Circulatory
3310	Cerebral haemorrhage	Circulatory
3320	Cerebal embolism and thrombosis	Circulatory
3330	Spasm of cerebal arteries	Circulatory
3340	Other and ill-defined vascular lesions affecting central nervous system	Circulatory
3400	Meningitis, except meningococcal and tuberculous	Nervous system
3401	Meningitis, except meningococcal and tuberculous	Nervous system
3402	Meningitis, except meningococcal and tuberculous	Nervous system
3403	Meningitis, except meningococcal and tuberculous	Nervous system
3410	Phlebitis and thrombophlebitis of intracranial venous sinuses	Circulatory
3420	Intracranial and intraspinal abscess	Nervous system
3430	Encephalitis, myelitis, and encephalomyelitis (except acute infectious)	Nervous system
3440	Late effects of intracranial abscess or pyogenic infection	Nervous system
3450	Multiple sclerosis	Nervous system
3500	Paralysis agitans	Nervous system
3510	Cerebral spastic infantile paralysis	Perinatal & congenital
3520	Other cerebral paralysis	Nervous system
3530	Epilepsy	Nervous system
3531	Epilepsy	Nervous system
3532	Epilepsy	Nervous system
3533	Epilepsy	Nervous system
3550	Other diseases of brain	Other
3560	Motor neurone disease and muscular atrophy	Nervous system
3561	Motor neurone disease and muscular atrophy	Nervous system
3562	Motor neurone disease and muscular atrophy	Nervous system
3563	Motor neurone disease and muscular atrophy	Nervous system
3570	Other diseases of spinal cord	Nervous system
3610	Trigeminal neuralgia	Nervous system
3640	Polyneuritis and polyradiculitis	Nervous system
3660	Other and unspecified forms of neuralgia and neuritis	Nervous system
3680	Other diseases of peripheral nerves except autonomic	Nervous system
3690	Diseases of peripheral autonomic nervous system	Nervous system
3810	Corneal ulcer	Other
3840	Strabismus	Other
3850	Cataract	Other
3860	Detachment of retina	Other
3870	Glaucoma	Other
3880	Other diseases of eye	Other
3891	Blindness	Other
3910	Otitis media without mention of mastoiditis	Other
3911	Otitis media without mention of mastoiditis	Other
3912	Otitis media without mention of mastoiditis	Other
3930	Mastoiditis without mention of otitis media	Other
3932	Mastoiditis without mention of otitis media	Other
3950	Meniere's disease	Other
3960	Other diseases of ear and mastoid process	Other
4000	Rheumatic fever without mention of heart involvement	Circulatory
4010	Rheumatic fever with heart involvement	Circulatory
4011	Rheumatic fever with heart involvement	Circulatory
4013	Rheumatic fever with heart involvement	Circulatory
4020	Chorea	Nervous system
4021	Chorea	Nervous system
4100	Diseases of mitral valve	Circulatory
4110	Diseases of aortic valve specified as rheumatic	Circulatory
4120	Diseases of tricuspid valve	Circulatory
4140	Other endocarditis specified as rheumatic	Circulatory
4150	Other myocarditis specified as rheumatic	Circulatory
4160	Other heart disease specified as rheumatic	Circulatory
4200	Arteriosclerotic heart disease, including coronary disease	Circulatory
4201	Arteriosclerotic heart disease, including coronary disease	Circulatory
4202	Arteriosclerotic heart disease, including coronary disease	Circulatory
4210	Chronic endocarditis not specified as rheumatic	Circulatory
4211	Chronic endocarditis not specified as rheumatic	Circulatory
4213	Chronic endocarditis not specified as rheumatic	Circulatory
4214	Chronic endocarditis not specified as rheumatic	Circulatory
4220	Other myocardial degeneration	Circulatory
4221	Other myocardial degeneration	Circulatory
4222	Other myocardial degeneration	Circulatory
4300	Acute and subacute endocarditis	Circulatory
4301	Acute and subacute endocarditis	Circulatory
4310	Acute myocarditis not specified as rheumatic	Circulatory
4320	Acute pericarditis specified as non-rheumatic	Circulatory
4330	Functional disease of heart	Circulatory
4331	Functional disease of heart	Circulatory
4340	Other and unspecified diseases of heart	Circulatory
4341	Other and unspecified diseases of heart	Circulatory
4342	Other and unspecified diseases of heart	Circulatory
4343	Other and unspecified diseases of heart	Circulatory
4344	Other and unspecified diseases of heart	Circulatory
4345	Other and unspecified diseases of heart	Circulatory
4400	Essential benign hypertensive heart disease	Circulatory
4410	Essential malignant hypertensive heart disease	Circulatory
4420	Hypertensive heart disease with arteriolar nephrosclerosis	Circulatory
4430	Other and unspecified hypertensive heart disease	Circulatory
4440	Essential benign hypertension	Circulatory
4450	Essential malignant hypertension	Circulatory
4460	Hypertension with arteriolar nephrosclerosis	Circulatory
4470	Other hypertensive disease without mention of heart	Circulatory
4500	General arteriosclerosis	Circulatory
4501	General arteriosclerosis	Circulatory
4510	Aortic aneurysm, non-syphilitic, and dissecting aneurysm	Circulatory
4520	Other aneurysm, except of heart and aorta	Circulatory
4530	Peripheral vascular disease	Circulatory
4531	Peripheral vascular disease	Circulatory
4533	Peripheral vascular disease	Circulatory
4540	Arterial embolism and thrombosis	Circulatory
4550	Gangrene of unspecified cause	Circulatory
4560	Other diseases of arteries	Circulatory
4600	Varicose veins of lower extremities	Circulatory
4610	Haemorrhoids	Circulatory
4621	Varicose veins of other specified sites	Circulatory
4630	Phlebitis and thrombophlebitis of lower extremities	Circulatory
4640	Phlebitis and thrombophlebitis of other sites	Circulatory
4650	Pulmonary embolism and infarction	Circulatory
4660	Other venous embolism and thrombosis	Circulatory
4670	Other diseases of circulatory system	Circulatory
4671	Other diseases of circulatory system	Circulatory
4672	Other diseases of circulatory system	Circulatory
4680	Certain diseases of lymph nodes and lymph channels	Circulatory
4681	Certain diseases of lymph nodes and lymph channels	Circulatory
4682	Certain diseases of lymph nodes and lymph channels	Circulatory
4683	Certain diseases of lymph nodes and lymph channels	Circulatory
4700	Acute nasopharyngitis (common cold)	Respiratory
4720	Acute pharyngitis	Respiratory
4721	Acute pharyngitis	Respiratory
4730	Acute tonsillitis	Respiratory
4740	Acute laryngitis and tracheitis	Respiratory
4750	Acute upper respiratory infection of multiple or unspecified sites	Respiratory
4800	Influenza with pneumonia	Respiratory
4810	Influenza with other respiratory manifestations, and influenza unqualified	Respiratory
4820	Influenza with digestive manifestations, but without respiratory symptoms	Respiratory
4830	Influenza with nervous manifestations, but without digestive or respiratory symptoms	Respiratory
4900	Lobar pneumonia	Respiratory
4910	Bronchopneumonia	Respiratory
4920	Primary atypical pneumonia	Respiratory
4930	Pneumonia, other and unspecified	Respiratory
5000	Acute bronchitis	Respiratory
5010	Bronchitis, unqualified	Respiratory
5020	Chronic bronchitis	Respiratory
5021	Chronic bronchitis	Respiratory
5100	Hypertrophy of tonsils and adenoids	Respiratory
5101	Hypertrophy of tonsils and adenoids	Respiratory
5110	Peritonsillar abscess (quinsy)	Respiratory
5121	Chronic pharyngitis and nasopharyngitis	Respiratory
5130	Chronic sinusitis	Respiratory
5150	Nasal polyp	Respiratory
5160	Chronic laryngitis	Respiratory
5170	Other diseases of upper respiratory tract	Respiratory
5180	Empyema	Respiratory
5190	Pleurisy	Respiratory
5191	Pleurisy	Respiratory
5192	Pleurisy	Respiratory
5200	Spontaneous pneumothorax	Respiratory
5210	Abscess of lung	Respiratory
5220	Pulmonary congestion and hypostasis	Respiratory
5230	Pneumoconiosis due to silica and silicates (occupational)	Respiratory
5232	Pneumoconiosis due to silica and silicates (occupational)	Respiratory
5233	Pneumoconiosis due to silica and silicates (occupational)	Respiratory
5240	Other specified pneumoconiosis and pulmonary fibrosis of occupational origin	Respiratory
5250	Other chronic interstitial pneumonia	Respiratory
5260	Bronchiectasis	Respiratory
5270	Other diseases of lung and pleural cavity	Respiratory
5271	Other diseases of lung and pleural cavity	Respiratory
5272	Other diseases of lung and pleural cavity	Respiratory
5300	Dental caries	Digestive
5302	Dental caries	Digestive
5312	Abscesses of supporting structures of teeth	Digestive
5323	Other inflammatory diseases of supporting structures of teeth	Digestive
5331	Disorders of occlusion, eruption, and tooth development	Digestive
5350	Other diseases of teeth and supporting structures	Digestive
5360	Stomatitis	Digestive
5370	Diseases of salivary glands	Digestive
5380	Other diseases of buccal cavity	Digestive
5390	Diseases of oesophagus	Digestive
5391	Diseases of oesophagus	Digestive
5400	Ulcer of stomach	Digestive
5401	Ulcer of stomach	Digestive
5410	Ulcer of duodenum	Digestive
5411	Ulcer of duodenum	Digestive
5420	Gastrojejunal ulcer	Digestive
5421	Gastrojejunal ulcer	Digestive
5430	Gastritis and duodenitis	Digestive
5440	Disorders of function of stomach	Digestive
5441	Disorders of function of stomach	Digestive
5442	Disorders of function of stomach	Digestive
5450	Other diseases of stomach and duodenum	Digestive
5500	Acute appendicitis	Digestive
5501	Acute appendicitis	Digestive
5510	Appendicitis, unqualified	Digestive
5520	Other appendicitis	Digestive
5600	Hernia of abdominal cavity without mention of obstruction	Digestive
5601	Hernia of abdominal cavity without mention of obstruction	Digestive
5602	Hernia of abdominal cavity without mention of obstruction	Digestive
5603	Hernia of abdominal cavity without mention of obstruction	Digestive
5604	Hernia of abdominal cavity without mention of obstruction	Digestive
5605	Hernia of abdominal cavity without mention of obstruction	Digestive
5610	Hernia of abdominal cavity with obstruction	Digestive
5611	Hernia of abdominal cavity with obstruction	Digestive
5612	Hernia of abdominal cavity with obstruction	Digestive
5613	Hernia of abdominal cavity with obstruction	Digestive
5614	Hernia of abdominal cavity with obstruction	Digestive
5615	Hernia of abdominal cavity with obstruction	Digestive
5700	Intestinal obstruction without mention of hernia	Digestive
5701	Intestinal obstruction without mention of hernia	Digestive
5702	Intestinal obstruction without mention of hernia	Digestive
5703	Intestinal obstruction without mention of hernia	Digestive
5704	Intestinal obstruction without mention of hernia	Digestive
5705	Intestinal obstruction without mention of hernia	Digestive
5710	Gastro-enteritis and colitis, except ulcerative, age 4 weeks and over	Diarrhoea
5711	Gastro-enteritis and colitis, except ulcerative, age 4 weeks and over	Diarrhoea
5720	Chronic enteritis and ulcerative colitis	Digestive
5721	Chronic enteritis and ulcerative colitis	Digestive
5722	Chronic enteritis and ulcerative colitis	Digestive
5723	Chronic enteritis and ulcerative colitis	Digestive
5730	Functional disorders of intestines	Digestive
5731	Functional disorders of intestines	Digestive
5732	Functional disorders of intestines	Digestive
5733	Functional disorders of intestines	Digestive
5750	Abscess of anal and rectal regions	Digestive
5760	Peritonitis	Digestive
5770	Peritoneal adhesion	Digestive
5780	Other diseases of intestines and peritoneum	Digestive
5800	Acute and subacute yellow atrophy of liver	Digestive
5810	Cirrhosis of liver	Digestive
5811	Cirrhosis of liver	Digestive
5820	Suppurative hepatitis and liver abscess	Digestive
5830	Other diseases of liver	Digestive
5840	Cholelithiasis	Digestive
5850	Cholecystitis and cholangitis, without mention of calculi	Digestive
5860	Other diseases of gallbladder and biliary ducts	Digestive
5870	Diseases of pancreas	Digestive
5871	Diseases of pancreas	Digestive
5872	Diseases of pancreas	Digestive
5900	Acute nephritis	Genitourinary
5910	Nephritis with oedema, including nephrosis	Genitourinary
5920	Chronic nephritis	Genitourinary
5930	Nephritis not specified as acute or chronic	Genitourinary
5940	Other renal sclerosis	Genitourinary
6000	Infections of kidney	Genitourinary
6001	Infections of kidney	Genitourinary
6002	Infections of kidney	Genitourinary
6010	Hydronephrosis	Genitourinary
6020	Calculi of kidney and ureter	Genitourinary
6030	Other diseases of kidney and ureter	Genitourinary
6040	Calculi of other parts of urinary system	Genitourinary
6050	Cystitis	Genitourinary
6060	Other diseases of bladder	Genitourinary
6070	Urethritis (non-venereal)	Genitourinary
6080	Stricture of urethra	Genitourinary
6090	Other diseases of urethra	Genitourinary
6210	Other diseases of breast	Genitourinary
6211	Other diseases of breast	Genitourinary
6230	Chronic salpingitis and oophoritis	Genitourinary
6240	Salpingitis and oophoritis, unqualified	Genitourinary
6250	Other diseases of ovary and Fallopian tube	Genitourinary
6260	Diseases of parametrium and pelvic peritoneum (female)	Genitourinary
6300	Infective disease of uterus, vagina, and vulva	Genitourinary
6301	Infective disease of uterus, vagina, and vulva	Genitourinary
6302	Infective disease of uterus, vagina, and vulva	Genitourinary
6310	Utero vaginal prolapse	Genitourinary
6330	Other diseases of uterus	Genitourinary
6340	Disorders of menstruation	Genitourinary
6350	Menopausal symptoms	Genitourinary
6360	Sterility, female	Genitourinary
6371	Other diseases of female genital organs	Genitourinary
6410	Other infections of genito-urinary tract during pregnancy	Circulatory
6420	Toxaemias of pregnancy	Circulatory
6421	Toxaemias of pregnancy	Circulatory
6422	Toxaemias of pregnancy	Circulatory
6423	Toxaemias of pregnancy	Circulatory
6424	Toxaemias of pregnancy	Circulatory
6425	Toxaemias of pregnancy	Circulatory
6440	Other haemorrhage of pregnancy	Circulatory
6450	Ectopic pregnancy	Circulatory
6460	Anaemia of pregnancy	Circulatory
6481	Other complications arising from pregnancy	Circulatory
6483	Other complications arising from pregnancy	Circulatory
6500	Abortion without mention of sepsis or toxaemia	Circulatory
6501	Abortion without mention of sepsis or toxaemia	Circulatory
6502	Abortion without mention of sepsis or toxaemia	Circulatory
6510	Abortion with sepsis	Circulatory
6511	Abortion with sepsis	Circulatory
6512	Abortion with sepsis	Circulatory
6513	Abortion with sepsis	Circulatory
6520	Abortion with toxaemia, without mention of sepsis	Circulatory
6521	Abortion with toxaemia, without mention of sepsis	Circulatory
6605	Delivery without mention of complication	Circulatory
6606	Delivery without mention of complication	Circulatory
6705	Delivery complicated by placenta praevia or antepartum haemorrhage	Circulatory
6706	Delivery complicated by placenta praevia or antepartum haemorrhage	Circulatory
6711	Delivery complicated by retained placenta	Circulatory
6714	Delivery complicated by retained placenta	Circulatory
6715	Delivery complicated by retained placenta	Circulatory
6716	Delivery complicated by retained placenta	Circulatory
6725	Delivery complicated by other postpartum haemorrhage	Circulatory
6726	Delivery complicated by other postpartum haemorrhage	Circulatory
6742	Delivery complicated by disproportion or malposition of foetus	Circulatory
6745	Delivery complicated by disproportion or malposition of foetus	Circulatory
6746	Delivery complicated by disproportion or malposition of foetus	Circulatory
6752	Delivery complicated by prolonged labour of other origin	Circulatory
6755	Delivery complicated by prolonged labour of other origin	Circulatory
6756	Delivery complicated by prolonged labour of other origin	Circulatory
6775	Delivery with other trauma	Circulatory
6776	Delivery with other trauma	Circulatory
6785	Delivery with other complications of childbirth	Circulatory
6786	Delivery with other complications of childbirth	Circulatory
6810	Sepsis of childbirth and the puerperium	Circulatory
6820	Puerperal phlebitis and thrombosis	Circulatory
6840	Puerperal pulmonary embolism	Circulatory
6850	Puerperal eclampsia	Circulatory
6860	Other forms of puerperal toxaemia	Circulatory
6870	Cerebral haemorrhage in the puerperum	Circulatory
6890	Mastitis and other disorders of lactation	Circulatory
6900	Boil and carbuncle	Other
6901	Boil and carbuncle	Other
6902	Boil and carbuncle	Other
6905	Boil and carbuncle	Other
6906	Boil and carbuncle	Other
6907	Boil and carbuncle	Other
6908	Boil and carbuncle	Other
6910	Cellulitis of finger and toe	Other
6920	Other cellulitis and abscess without mention of lymphangitis	Other
6921	Other cellulitis and abscess without mention of lymphangitis	Other
6922	Other cellulitis and abscess without mention of lymphangitis	Other
6924	Other cellulitis and abscess without mention of lymphangitis	Other
6925	Other cellulitis and abscess without mention of lymphangitis	Other
6926	Other cellulitis and abscess without mention of lymphangitis	Other
6940	Acute lymphadenitis	Other
6980	Other local infections of skin and subcutaneous tissue	Other
7010	Eczema	Other
7033	Other dermatitis	Other
7036	Other dermatitis	Other
7037	Other dermatitis	Other
7040	Pemphigus	Other
7041	Pemphigus	Other
7050	Erythematous conditions	Other
7051	Erythematous conditions	Other
7054	Erythematous conditions	Other
7055	Erythematous conditions	Other
7060	Psoriasis and similar disorders	Other
7063	Psoriasis and similar disorders	Other
7100	Other hypertrophic and atrophic conditions of skin	Other
7102	Other hypertrophic and atrophic conditions of skin	Other
7142	Diseases of sweat and sebaceous glands	Other
7150	Chronic ulcer of skin	Other
7160	Other diseases of skin	Other
7200	Acute arthritis due to pyogenic organisms	Other
7220	Rheumatoid arthritis and allied conditions	Other
7221	Rheumatoid arthritis and allied conditions	Other
7230	Osteo-arthritis (arthrosis) and allied conditions	Other
7231	Osteo-arthritis (arthrosis) and allied conditions	Other
7240	Other specified forms of arthritis	Other
7250	Arthritis, unspecified	Other
7263	Muscular rheumatism	Other
7300	Osteomyelitis and periostitis	Other
7301	Osteomyelitis and periostitis	Other
7302	Osteomyelitis and periostitis	Other
7310	Osteitis deformans	Other
7320	Osteochondrosis	Other
7330	Other diseases of bone	Other
7350	Displacement of intervertebral disc	Other
7380	Other diseases of joint	Other
7400	Bunion	Other
7440	Other diseases of muscle, tendon and fascia	Other
7441	Other diseases of muscle, tendon and fascia	Other
7442	Other diseases of muscle, tendon and fascia	Other
7450	Curvature of spine	Other
7470	Hallux valgus and varus	Other
7480	Clubfoot	Other
7490	Other deformities	Other
7500	Monstrosity	Perinatal & congenital
7510	Spina bifida and meningocele	Perinatal & congenital
7520	Congenital hydrocephalus	Perinatal & congenital
7531	Other congenital malformations of nervous system and sense organs	Perinatal & congenital
7540	Congenital malformations of circulatory system	Perinatal & congenital
7541	Congenital malformations of circulatory system	Perinatal & congenital
7542	Congenital malformations of circulatory system	Perinatal & congenital
7543	Congenital malformations of circulatory system	Perinatal & congenital
7544	Congenital malformations of circulatory system	Perinatal & congenital
7545	Congenital malformations of circulatory system	Perinatal & congenital
7546	Congenital malformations of circulatory system	Perinatal & congenital
7547	Congenital malformations of circulatory system	Perinatal & congenital
7550	Cleft palate and harelip	Perinatal & congenital
7560	Congenital malformations of digestive system	Perinatal & congenital
7561	Congenital malformations of digestive system	Perinatal & congenital
7562	Congenital malformations of digestive system	Perinatal & congenital
7571	Congenital malformations of genito-urinary system	Perinatal & congenital
7572	Congenital malformations of genito-urinary system	Perinatal & congenital
7573	Congenital malformations of genito-urinary system	Perinatal & congenital
7581	Congenital malformations of bone and joint	Perinatal & congenital
7582	Congenital malformations of bone and joint	Perinatal & congenital
7583	Congenital malformations of bone and joint	Perinatal & congenital
7585	Congenital malformations of bone and joint	Perinatal & congenital
7586	Congenital malformations of bone and joint	Perinatal & congenital
7590	Other and unspecified congenital malformations not elsewhere classified	Perinatal & congenital
7591	Other and unspecified congenital malformations not elsewhere classified	Perinatal & congenital
7592	Other and unspecified congenital malformations not elsewhere classified	Perinatal & congenital
7593	Other and unspecified congenital malformations not elsewhere classified	Perinatal & congenital
7600	Intracranial and spinal injury at birth	Perinatal & congenital
7605	Intracranial and spinal injury at birth	Perinatal & congenital
7610	Other birth injury	Perinatal & congenital
7615	Other birth injury	Perinatal & congenital
7620	Postnatal asphyxia and atelectasis	Perinatal & congenital
7625	Postnatal asphyxia and atelectasis	Perinatal & congenital
7630	Pneumonia of newborn	Perinatal & congenital
7635	Pneumonia of newborn	Perinatal & congenital
7640	Diarrhoea of newborn	Perinatal & congenital
7645	Diarrhoea of newborn	Perinatal & congenital
7660	Pemphigus neonatorum	Perinatal & congenital
7670	Umbilical sepsis	Perinatal & congenital
7675	Umbilical sepsis	Perinatal & congenital
7680	Other sepsis of newborn	Perinatal & congenital
7685	Other sepsis of newborn	Perinatal & congenital
7690	Neonatal disorders arising from certain diseases of the mother during pregnancy	Perinatal & congenital
7691	Neonatal disorders arising from certain diseases of the mother during pregnancy	Perinatal & congenital
7694	Neonatal disorders arising from certain diseases of the mother during pregnancy	Perinatal & congenital
7695	Neonatal disorders arising from certain diseases of the mother during pregnancy	Perinatal & congenital
7696	Neonatal disorders arising from certain diseases of the mother during pregnancy	Perinatal & congenital
7697	Neonatal disorders arising from certain diseases of the mother during pregnancy	Perinatal & congenital
7699	Neonatal disorders arising from certain diseases of the mother during pregnancy	Perinatal & congenital
7700	Haemolytic disease of newborn (erythroblastosis)	Perinatal & congenital
7701	Haemolytic disease of newborn (erythroblastosis)	Perinatal & congenital
7705	Haemolytic disease of newborn (erythroblastosis)	Perinatal & congenital
7706	Haemolytic disease of newborn (erythroblastosis)	Perinatal & congenital
7710	Haemorrhagic disease of newborn	Perinatal & congenital
7715	Haemorrhagic disease of newborn	Perinatal & congenital
7725	Nutritional maladjustment	Perinatal & congenital
7730	Ill-defined diseases peculiar to early infancy	Perinatal & congenital
7735	Ill-defined diseases peculiar to early infancy	Perinatal & congenital
7740	Immaturity with mention of any other subsidiary condition	Perinatal & congenital
7760	Immaturity unqualified	Perinatal & congenital
7802	Certain symptoms referable to nervous system and special senses	Ill defined
7804	Certain symptoms referable to nervous system and special senses	Ill defined
7805	Certain symptoms referable to nervous system and special senses	Ill defined
7824	Symptoms referable to cardiovascular and lymphatic system	Ill defined
7825	Symptoms referable to cardiovascular and lymphatic system	Ill defined
7829	Symptoms referable to cardiovascular and lymphatic system	Ill defined
7830	Symptoms referable to respiratory system	Ill defined
7831	Symptoms referable to respiratory system	Ill defined
7840	Symptoms referable to upper gastro-intestinal tract	Ill defined
7844	Symptoms referable to upper gastro-intestinal tract	Ill defined
7845	Symptoms referable to upper gastro-intestinal tract	Ill defined
7852	Symptoms referable to abdomen and lower gastro-intestinal tract	Ill defined
7853	Symptoms referable to abdomen and lower gastro-intestinal tract	Ill defined
7855	Symptoms referable to abdomen and lower gastro-intestinal tract	Ill defined
7856	Symptoms referable to abdomen and lower gastro-intestinal tract	Ill defined
7858	Symptoms referable to abdomen and lower gastro-intestinal tract	Ill defined
7861	Symptoms referable to genito-urinary system	Ill defined
7865	Symptoms referable to genito-urinary system	Ill defined
7880	Other general symptoms	Ill defined
7888	Other general symptoms	Ill defined
7889	Other general symptoms	Ill defined
7894	Abnormal urinary constituents of unspecified cause	Ill defined
7920	Uraemia	Ill defined
7940	Senility without mention of psychosis	Old age
7950	Ill-defined and unknown causes of morbidity and mortality	Ill defined
7953	Ill-defined and unknown causes of morbidity and mortality	Ill defined
7955	Ill-defined and unknown causes of morbidity and mortality	Ill defined
8000	Railway accident involving railroad employee	External causes
8010	Railway accident involving passenger	External causes
8020	Railway accident involving other and unspecified person	External causes
8100	Motor vehicle traffic accident involving collision with railway train	External causes
8104	Motor vehicle traffic accident involving collision with railway train	External causes
8120	Motor vehicle traffic accident to pedestrian	External causes
8124	Motor vehicle traffic accident to pedestrian	External causes
8127	Motor vehicle traffic accident to pedestrian	External causes
8129	Motor vehicle traffic accident to pedestrian	External causes
8130	Motor vehicle traffic accident to pedal cyclist	External causes
8134	Motor vehicle traffic accident to pedal cyclist	External causes
8137	Motor vehicle traffic accident to pedal cyclist	External causes
8139	Motor vehicle traffic accident to pedal cyclist	External causes
8144	Motor vehicle traffic accident to rider or passenger of motorcycle, in collision with non-motor vehicle or object	External causes
8151	Motor vehicle traffic accident to rider or passenger of motorcycle in collison with other motor vehicle	External causes
8154	Motor vehicle traffic accident to rider or passenger of motorcycle in collison with other motor vehicle	External causes
8155	Motor vehicle traffic accident to rider or passenger of motorcycle in collison with other motor vehicle	External causes
8160	Other motor vehicle traffic accident involving two or more motor vehicles	External causes
8161	Other motor vehicle traffic accident involving two or more motor vehicles	External causes
8162	Other motor vehicle traffic accident involving two or more motor vehicles	External causes
8164	Other motor vehicle traffic accident involving two or more motor vehicles	External causes
8165	Other motor vehicle traffic accident involving two or more motor vehicles	External causes
8166	Other motor vehicle traffic accident involving two or more motor vehicles	External causes
8184	Motor vehicle traffic accident involving collision with animal or animal-drawn vehicle	External causes
8194	Motor vehicle traffic accident involving collision with fixed or unspecified object	External causes
8200	Motor vehicle traffic accident while boarding and alighting	External causes
8204	Motor vehicle traffic accident while boarding and alighting	External causes
8207	Motor vehicle traffic accident while boarding and alighting	External causes
8214	Motor vehicle traffic accident to rider of motorcycle without antecedent collision	External causes
8224	Motor vehicle traffic accident involving overturning in roadway	External causes
8230	Motor vehicle traffic accident involving running off roadway	External causes
8234	Motor vehicle traffic accident involving running off roadway	External causes
8237	Motor vehicle traffic accident involving running off roadway	External causes
8240	Other non-collision motor vehicle traffic accident	External causes
8244	Other non-collision motor vehicle traffic accident	External causes
8247	Other non-collision motor vehicle traffic accident	External causes
8254	Motor vehicle traffic accident of unspecified nature	External causes
8256	Motor vehicle traffic accident of unspecified nature	External causes
8259	Motor vehicle traffic accident of unspecified nature	External causes
8300	Motor vehicle non-traffic accident to pedestrian	External causes
8307	Motor vehicle non-traffic accident to pedestrian	External causes
8344	Motor vehicle non-traffic accident while boarding and alighting	External causes
8350	Motor vehicle non-traffic accident of other and unspecified nature	External causes
8420	Accident to pedestrian caused by pedal cycle	External causes
8430	Accident to rider of pedal cycle not involving collsion with motor vehicle	External causes
8440	Accident to pedestrian caused by other non-motor road vehicle	External causes
8450	Other non-motor road vehicle accidents	External causes
8500	Submersion of occupant of small boat	External causes
8510	Other water transport injury by submersion	External causes
8570	Other specific accidents in water transport	External causes
8610	Injury to occupant by accident to commercial "transport" aircraft	External causes
8630	Injury to occupant by accident to other specified aircraft	External causes
8700	Accidental poisoning by morphine and other opium derivatives	External causes
8710	Accidental poisoning by barbituric acid and derivatives	External causes
8715	Accidental poisoning by barbituric acid and derivatives	External causes
8716	Accidental poisoning by barbituric acid and derivatives	External causes
8718	Accidental poisoning by barbituric acid and derivatives	External causes
8719	Accidental poisoning by barbituric acid and derivatives	External causes
8720	Accidental poisoning by aspirin and salicylates	External causes
8726	Accidental poisoning by aspirin and salicylates	External causes
8729	Accidental poisoning by aspirin and salicylates	External causes
8739	Accidental poisoning by bromides	External causes
8740	Accidental poisoning by other analgesic and soporific drugs	External causes
8749	Accidental poisoning by other analgesic and soporific drugs	External causes
8761	Accidental poisoning by strychnine	External causes
8780	Accidental poisoning by other and unspecified drugs	External causes
8786	Accidental poisoning by other and unspecified drugs	External causes
8789	Accidental poisoning by other and unspecified drugs	External causes
8800	Accidental poisoning by alcohol	External causes
8830	Accidental poisoning by corrosive aromatics, acids, and caustic alkalis	External causes
8837	Accidental poisoning by corrosive aromatics, acids, and caustic alkalis	External causes
8838	Accidental poisoning by corrosive aromatics, acids, and caustic alkalis	External causes
8839	Accidental poisoning by corrosive aromatics, acids, and caustic alkalis	External causes
8850	Accidental poisoning by lead and its compounds	External causes
8869	Accidental poisoning by arsenic and antimony, and their compounds	External causes
8887	Accidental poisoning by other and unspecified solid and liquid substances	External causes
8889	Accidental poisoning by other and unspecified solid and liquid substances	External causes
8900	Accidental poisoning by utility (illuminating) gas	External causes
8905	Accidental poisoning by utility (illuminating) gas	External causes
8906	Accidental poisoning by utility (illuminating) gas	External causes
8908	Accidental poisoning by utility (illuminating) gas	External causes
8909	Accidental poisoning by utility (illuminating) gas	External causes
8920	Accidental poisoning by other carbon monoxide gas	External causes
9000	Fall on stairs	External causes
9005	Fall on stairs	External causes
9006	Fall on stairs	External causes
9007	Fall on stairs	External causes
9008	Fall on stairs	External causes
9009	Fall on stairs	External causes
9010	Fall from ladders	External causes
9011	Fall from ladders	External causes
9013	Fall from ladders	External causes
9014	Fall from ladders	External causes
9020	Other falls from one level to another	External causes
9021	Other falls from one level to another	External causes
9022	Other falls from one level to another	External causes
9024	Other falls from one level to another	External causes
9025	Other falls from one level to another	External causes
9026	Other falls from one level to another	External causes
9027	Other falls from one level to another	External causes
9028	Other falls from one level to another	External causes
9029	Other falls from one level to another	External causes
9030	Fall on same level	External causes
9033	Fall on same level	External causes
9034	Fall on same level	External causes
9035	Fall on same level	External causes
9036	Fall on same level	External causes
9037	Fall on same level	External causes
9038	Fall on same level	External causes
9039	Fall on same level	External causes
9040	Unspecified falls	External causes
9043	Unspecified falls	External causes
9044	Unspecified falls	External causes
9046	Unspecified falls	External causes
9047	Unspecified falls	External causes
9048	Unspecified falls	External causes
9049	Unspecified falls	External causes
9100	Blow from falling or projected object or missile	External causes
9101	Blow from falling or projected object or missile	External causes
9103	Blow from falling or projected object or missile	External causes
9104	Blow from falling or projected object or missile	External causes
9105	Blow from falling or projected object or missile	External causes
9106	Blow from falling or projected object or missile	External causes
9108	Blow from falling or projected object or missile	External causes
9120	Accident caused by machinery	External causes
9121	Accident caused by machinery	External causes
9123	Accident caused by machinery	External causes
9124	Accident caused by machinery	External causes
9125	Accident caused by machinery	External causes
9130	Accident caused by cutting and piercing instruments	External causes
9131	Accident caused by cutting and piercing instruments	External causes
9135	Accident caused by cutting and piercing instruments	External causes
9138	Accident caused by cutting and piercing instruments	External causes
9139	Accident caused by cutting and piercing instruments	External causes
9140	Accident caused by electric current	External causes
9143	Accident caused by electric current	External causes
9146	Accident caused by electric current	External causes
9147	Accident caused by electric current	External causes
9160	Accident caused by fire and explosion of combustible material	External causes
9163	Accident caused by fire and explosion of combustible material	External causes
9165	Accident caused by fire and explosion of combustible material	External causes
9166	Accident caused by fire and explosion of combustible material	External causes
9167	Accident caused by fire and explosion of combustible material	External causes
9168	Accident caused by fire and explosion of combustible material	External causes
9169	Accident caused by fire and explosion of combustible material	External causes
9170	Accident caused by hot substance, corrosive liquid, and steam	External causes
9177	Accident caused by hot substance, corrosive liquid, and steam	External causes
9179	Accident caused by hot substance, corrosive liquid, and steam	External causes
9190	Accident caused by firearm	External causes
9191	Accident caused by firearm	External causes
9199	Accident caused by firearm	External causes
9210	Inhalation and ingestion of food causing obstruction or suffocation	External causes
9215	Inhalation and ingestion of food causing obstruction or suffocation	External causes
9216	Inhalation and ingestion of food causing obstruction or suffocation	External causes
9217	Inhalation and ingestion of food causing obstruction or suffocation	External causes
9218	Inhalation and ingestion of food causing obstruction or suffocation	External causes
9219	Inhalation and ingestion of food causing obstruction or suffocation	External causes
9220	Inhalation and ingestion of other object causing obstruction or suffocation	External causes
9221	Inhalation and ingestion of other object causing obstruction or suffocation	External causes
9227	Inhalation and ingestion of other object causing obstruction or suffocation	External causes
9230	Foreign body entering other orifice	External causes
9239	Foreign body entering other orifice	External causes
9240	Accidental mechanical suffocation in bed and cradle	External causes
9247	Accidental mechanical suffocation in bed and cradle	External causes
9250	Accidental mechanical suffocation in other and unspecified circumstances	External causes
9251	Accidental mechanical suffocation in other and unspecified circumstances	External causes
9259	Accidental mechanical suffocation in other and unspecified circumstances	External causes
9260	Lack of care of infants under 1 year of age	External causes
9264	Lack of care of infants under 1 year of age	External causes
9267	Lack of care of infants under 1 year of age	External causes
9268	Lack of care of infants under 1 year of age	External causes
9269	Lack of care of infants under 1 year of age	External causes
9270	Accidents caused by bites and stings of venomous animals and insects	External causes
9278	Accidents caused by bites and stings of venomous animals and insects	External causes
9279	Accidents caused by bites and stings of venomous animals and insects	External causes
9280	Other accidents caused by animals	External causes
9281	Other accidents caused by animals	External causes
9285	Other accidents caused by animals	External causes
9288	Other accidents caused by animals	External causes
9289	Other accidents caused by animals	External causes
9290	Accidental drowning and submersion	External causes
9291	Accidental drowning and submersion	External causes
9293	Accidental drowning and submersion	External causes
9294	Accidental drowning and submersion	External causes
9296	Accidental drowning and submersion	External causes
9297	Accidental drowning and submersion	External causes
9298	Accidental drowning and submersion	External causes
9299	Accidental drowning and submersion	External causes
9320	Excessive cold	External causes
9328	Excessive cold	External causes
9330	Hunger, thirst, and exposure	External causes
9335	Hunger, thirst, and exposure	External causes
9338	Hunger, thirst, and exposure	External causes
9350	Lightning	External causes
9351	Lightning	External causes
9358	Lightning	External causes
9360	Other and unspecified accidents	External causes
9365	Other and unspecified accidents	External causes
9367	Other and unspecified accidents	External causes
9368	Other and unspecified accidents	External causes
9369	Other and unspecified accidents	External causes
9400	Generalized vaccinia following vaccination	External causes
9440	Other complications of prophylactic inoculation	External causes
9500	Therapeutic misadventure in surgical treatment	External causes
9510	Therapeutic misadventure in infusion or transfusion	External causes
9530	Therapeutic misadventure in administration of drugs and biologicals	External causes
9540	Therapeutic misadventure in anaesthesia	External causes
9550	Other and unspecified therapeutic misadventure	External causes
9600	Late effect of motor vehicle accident	External causes
9620	Late effect of other accidental injury	External causes
9630	Late effect of self-inflicted injury	External causes
9700	Suicide and self-inflicted poisoning by analgesic and soporific substances	External causes
9710	Suicide and self-inflicted poisoning by other solid and liquid substances	External causes
9720	Suicide and self-inflicted poisoning by gases in domestic use	External causes
9730	Suicide and self-inflicted poisoning by other gases	External causes
9740	Suicide and self-inflicted injury by hanging and strangulation	External causes
9750	Suicide and self-inflicted injury by submersion (drowning)	External causes
9760	Suicide and self-inflicted injury by firearms and explosives	External causes
9770	Suicide and self-inflicted by cutting and piercing instruments	External causes
9780	Suicide and self-inflicted injury by jumping from high place	External causes
9790	Suicide and self-inflicted injury by other and unspecified means	External causes
9800	Non-accidental poisoning by another person	External causes
9810	Assault by firearms and explosive	External causes
9820	Assault by cutting and piercing instruments	External causes
9830	Assault by other means	External causes

[truncated: 6 more sheets: 1971, 1981, 1991, 2001, 2011, Total deaths]
